# Supplementary material for: Expanding the utility of the ROX index among patients with acute hypoxemic respiratory failure
Source: PLoS One. 2022 Apr 26;17(4):e0261234. doi: 10.1371/journal.pone.0261234 (PMC9041854; doi:10.1371/journal.pone.0261234)
Supplement: S1 Dataset — (XLSX) [file pone.0261234.s006.xlsx]

## Sheet: Sheet1
Parameters	Definitions if required	Legend/Key
Site
Age
Gender		1=Male	2=Female
Ethnicity		1=Chinese	2-Indan	3=Malay	4=Caucasian	5=Others
Height
Weight
BMI
Smoker		1=Yes	2=No	3=Ex-smoker
Admission source		1=ED	2=Wards	3=OT
Siting		1=ICU	2=HD
DM		1=Yes	2=No
Hypertenson		1=Yes	2=No
CPOD		1=Yes	2=No
Asthma		1=Yes	2=No
Broncheictasis		1=Yes	2=No
ILD		1=Yes	2=No
IHD/Heartfailure		1=Yes	2=No
Liver cirrhosis		1=Yes	2=No
Renal failure		1=Yes	2=No
Stroke		1=Yes	2=No
Immunocompromised		1=Yes	2=No
Diagnosis		1= Pneumonia	2=COPD exacerbation	3=Asthma exacerbation	4=Post-surgery	5=Others	6=Non-pulmonary ARDS	7=ILD exacerbation	8=Cardiovascular conditions
APACHE
Vasopressor		1=Yes	2=No
BIPAP use	BIPAP use prior to HFNC implementation
CPAP use	CPAP use prior to HFNC implementation
pH	Parameter prior to HFNC implementation
pCO2	Parameter prior to HFNC implementation
pO2	Parameter prior to HFNC implementation
SaO2	Parameter prior to HFNC implementation
HCO3	Parameter prior to HFNC implementation
FiO2	Parameter prior to HFNC implementation
PF ratio	Parameter prior to HFNC implementation
RR	Parameter prior to HFNC implementation
HR	Parameter prior to HFNC implementation
SBP	Parameter prior to HFNC implementation
DBP	Parameter prior to HFNC implementation
SpO2	Parameter prior to HFNC implementation
SF ratio	Parameter prior to HFNC implementation
GCS	Parameter prior to HFNC implementation
1pH	Parameter one-hour post-HFNC implementation
1pCO2	Parameter one-hour post-HFNC implementation
1pO2	Parameter one-hour post-HFNC implementation
1SaO2	Parameter one-hour post-HFNC implementation
1HCO3	Parameter one-hour post-HFNC implementation
1FiO2	Parameter one-hour post-HFNC implementation
1O2 flow	Parameter one-hour post-HFNC implementation
1PF ratio	Parameter one-hour post-HFNC implementation
1RR	Parameter one-hour post-HFNC implementation
1HR	Parameter one-hour post-HFNC implementation
1SBP	Parameter one-hour post-HFNC implementation
1DBP	Parameter one-hour post-HFNC implementation
1SpO2	Parameter one-hour post-HFNC implementation
1SF ratio	Parameter one-hour post-HFNC implementation
1GCS	Parameter one-hour post-HFNC implementation
48pH	Parameter 48-hour post HFNC implementation if not intubated, or upon HFNC failure if intubated
48pCO2	Parameter 48-hour post HFNC implementation if not intubated, or upon HFNC failure if intubated
48pO2	Parameter 48-hour post HFNC implementation if not intubated, or upon HFNC failure if intubated
48SaO2	Parameter 48-hour post HFNC implementation if not intubated, or upon HFNC failure if intubated
48HCO3	Parameter 48-hour post HFNC implementation if not intubated, or upon HFNC failure if intubated
48FiO2	Parameter 48-hour post HFNC implementation if not intubated, or upon HFNC failure if intubated
48O2 flow	Parameter 48-hour post HFNC implementation if not intubated, or upon HFNC failure if intubated
48PF ratio	Parameter 48-hour post HFNC implementation if not intubated, or upon HFNC failure if intubated
48RR	Parameter 48-hour post HFNC implementation if not intubated, or upon HFNC failure if intubated
48HR	Parameter 48-hour post HFNC implementation if not intubated, or upon HFNC failure if intubated
48SBP	Parameter 48-hour post HFNC implementation if not intubated, or upon HFNC failure if intubated
48DBP	Parameter 48-hour post HFNC implementation if not intubated, or upon HFNC failure if intubated
48SpO2	Parameter 48-hour post HFNC implementation if not intubated, or upon HFNC failure if intubated
48SF ratio	Parameter 48-hour post HFNC implementation if not intubated, or upon HFNC failure if intubated
48GCS	Parameter 48-hour post HFNC implementation if not intubated, or upon HFNC failure if intubated
Intubated		1=Yes	2=No
Reason of intubation		1==Hypoxemia	2=Hypercapnia	3=Coma	4=Respiratory distress	5=Cardiac arrest	6=Not applicable
Changed to NIV		1=Yes	2=No
Duration of HFNC
MV free days
Hospital LOS
ICU LOS
Alive after ICU discharge		1=Yes	2=No
Alive after hospital discharge		1=Yes	2=No
