# Supplementary material for: Expanding the utility of the ROX index among patients with acute hypoxemic respiratory failure
Source: PLoS One. 2022 Apr 26;17(4):e0261234. doi: 10.1371/journal.pone.0261234 (PMC9041854; doi:10.1371/journal.pone.0261234)
Supplement: S2 Dataset — (XLSX) [file pone.0261234.s007.xlsx]

## Sheet: Sheet1
Site	Age (Years)	Gender	Ethnicity	Height (m)	Weight (kg)	BMI	Smoker	Admission source	Siting	DM	Hypertension	COPD	Asthma	Bronchiectasis	ILD	IHD/Heart failure	Liver cirrhosis	Renal failure	Stroke	Immunocompromised states (IS)	Diagnosis	APACHE	Vasopressor use	BIPAP use	CPAP use	pH	pCO2	pO2	SaO2	HCO3	FiO2	PF ratio	RR	HR	SBP	DBP	SpO2	SF ratio	GCS	1pH	1pCO2	1pO2	1SaO2	1HCO3	1FiO2	1O2 flow	1PF ratio	1RR	1HR
1	77	1	1	1.7	75	25.9516	2	1	1	2	1	2	2	2	2	2	2	2	2	2	1	23	2	2	2	7.45	46	95	98	31	50	190	15	81	176	85	100	100	15
1	74	1	1	1.65	70	25.7117	1	2	1	2	1	2	2	2	2	2	2	2	2	2	1	15	1	2	2	7.41	30	162	99	18	100	162	41	90	99	52	100	100	15	7.41	29	183	100	18	80	60	228.75	35	81
1	75	1	1	1.62	65	24.7676	1	2	2	1	11	22	2	2	2	2	2	2	2	2	1	14	2	2	2	7.48	28	59	94	20	80	73.75	39	89	119	56	94	118	15	7.45	24	72	96	16	80	60	90	34	93
1	59	1	1	1.67	70	25.0995	2	2	2	2	2	2	2	2	2	2	2	2	2	1	1	16	2	2	2	7.49	29	62	94	22	100	62	33	109	121	78	89	94	15	7.5	25	62	94	19	70	50	88.57	29	101
1	80	1	1	1.68	64	22.6757	3	2	1	1	2	2	2	2	2	1	2	1	2	2	1	16	2	2	2	7.43	20	62	91	13	30	206.67	27	96	139	69	91	303	14	7.44	18	93	98	12	35	40	265.71	32	103
1	27	1	1	1.65	50	18.3655	2	2	2	2	2	2	2	2	2	2	2	2	2	1	1	12	2	2	2	7.42	37	72	97	24	80	90	28	72	137	64	79	121	15						80	55		43	88
1	79	1	1	1.65	40	14.6924	1	2	1	2	1	2	2	2	2	2	2	2	2	2	1	10	2	2	2	7.43	49	59	91	32	100	59	24	99	132	78	98	91	15	7.43	47	73	95	30	93	50	78.49	22	92
1	51	1	1	1.56	48	19.7239	2	1	2	1	1	2	2	2	2	1	2	1	2	2	1	20	2	1	2	7.43	29	118	99	19	50	236	31	100	139	82	100	198	15
1	48	1	1	1.6	70	27.3438	2	1	2	1	1	2	2	2	2	2	2	1	2	2	1	19	2	1	2	7.35	43	91	97	23	50	182	19	67	170	60	98	194	15	7.33	45	65	93	23	60	60	108.33	19	88
1	69	1	1	1.68	70	24.8016	3	2	1	2	1	2	2	2	1	2	2	2	2	2	1	10	2	2	1	7.4	40	115	94	26	80	80	40	79	115	54	95	118	15	7.42	38	56	91	24	93	60	60.22	31	80
1	43	1	1	1.73	88	29.4029	1	1	1	2	1	2	2	2	2	2	2	2	2	2	1	6	2	1	2	7.43	38	62	92	25	100	62	32	101	130	90	96	92	15
1	54	1	3	1.65	47.5	17.4472	2	1	1	1	2	2	2	2	2	2	2	2	2	2	8	18	2	2	2	7.41	33	72	97	21	100	72	18	67	130	70	95	97	15
1	30	1	1	1.68	83	29.4076	2	2	2	2	2	2	2	2	2	2	2	2	2	1	1	13	2	2	2	7.44	36	75	96	24	100	75	33	91	118	73	92	96	15
1	71	1	5	1.68	52	18.424	1	2	2	2	2	2	2	2	2	1	2	2	2	2	1	22	1	2	2	7.43	38	60	92	25	100	60	20	85	102	67	91	92	14	7.46	33	139	99	23	60	60	231.67	13	131
1	40	1	5	1.75	85	27.7551	2	2	2	2	1	2	2	2	2	2	2	2	2	2	1	7	2	2	2	7.41	35	221	100	21	100	221	25	105	135	106	99	100	15	7.4	37	92	97	22	50	50	184	19	102
1	55	1	1	1.59	60	23.7332	2	2	2	1	2	2	2	2	2	2	2	2	2	1	1	21	2	2	2	7.52	28	78	97	22	50	156	27	124	107	57	97	194	15
1	54	1	1	1.7	75	25.9516	1	1	1	1	1	2	2	2	2	1	2	1	2	2	8	22	2	2	1
1	39	1	1	1.85	80	23.3747	3	2	1	2	2	2	2	2	2	2	2	2	2	1	5	13	2	2	2	7.52	20	66	95	16	100	66	30	125	95	77	90	105	15	7.42	20	61	92	13	90	60	67.78	28	131
1	70	1	1	1.61	70	27.0051	3	2	1	2	1	2	2	2	2	2	2	1	2	2	1	25	2	2	2	7.32	34	72	91	17	60	120	25	76	144	50	92	152	15
1	63	1	3	1.59	65	25.711	3	2	1	1	1	2	2	2	1	1	2	2	2	2	7	6	2	2	2	7.4	31	72	95	19	35	205.71	34	106	108	71	91	271	15	7.44	32	119	98	21	70	60	170	31	103
1	77	1	1	1.74	44	14.533	1	1	2	2	2	2	2	2	2	2	2	2	2	2	1	20	2	2	2	7.42	39	68	94	26	27	251.85	25	110	179	109	94	348	15	7.45	39	87	97	26	40	60	217.5	25	108
1	33	2	1	1.51	42	18.4202	2	2	2	2	2	2	2	2	2	2	2	2	2	1	5	9	2	2	2	7.43	34	55	92	22	50	110	31	77	154	93	92	184	15	7.43	34	119	99	22	100	60	119	28	70
1	82	2	1	1.47	50	23.1385	2	1	2	2	1	2	2	2	2	2	2	2	2	2	1	12	2	2	2	7.45	36	127	99	25	100	127	29	101	110	80	99	99	15
1	59	1	1	1.59	69.5	27.491	2	2	2	1	1	2	2	2	2	2	2	2	2	2	1	0	2	2	2
1	55	1	1	1.69	60	21.0077	2	1	2	2	2	2	2	2	2	2	2	2	2	1	1	10	2	2	2
1	63	1	5	1.7	70	24.2215	1	1	1	1	1	2	2	2	2	2	2	2	2	2	1	9	2	2	2	7.43	32	71	96	21	100	71	32	97	196	86	95	96	15	7.46	28	52	91	20	70	60	74.29	31	95
1	60	2	1	1.51	58	25.4375	2	2	1	2	1	2	2	2	2	2	2	2	2	2	1	13	2	2	2	7.48	31	75	96	23	100	75	38	102	122	70	92	96	15	7.46	34	80	97	23	90	60	88.89	17	86
1	73	2	1	1.44	40	19.2901	1	1	2	2	1	2	2	2	2	2	2	2	2	2	2	12	2	1	2	7.43	47	72	96	31	35	274.29	25	89	168	64	89	274	15
1	57	1	1	1.7	70	24.2215	2	1	2	1	1	2	2	2	2	2	2	1	2	2	1	23	2	2	2	7.33	23	50	83	12	100	50	43	113	136	83	85	83	15	7.34	28	76	94	15	80	60	95	40	108
1	68	2	3	1.44	44	21.2191	2	2	1	1	1	2	2	2	2	1	2	1	1	2	8	34	1	2	2	7.3	30	70	91	15	36	194.44	38	144	55	45	87	253	15
1	76	2	1	1.6	63	24.6094	2	2	2	1	1	2	2	2	2	1	2	1	2	2	1	23	1	2	2	7.46	27	171	100	19	50	342	24	79	168	48	80	200	15
1	49	2	1	1.56	65	26.7094	2	1	2	1	1	2	2	2	2	2	2	2	2	1	1	22	1	2	1	7.33	25	95	97	13	100	95	30	111	144	69	98	97	14
1	71	1	3	1.5	40	17.7778	2	2	1	2	1	2	2	2	2	2	2	2	2	2	1	16	1	2	2	7.41	32	158	99	20	60	263.33	23	110	112	59	97	165	12	7.4	33	92	97	20	80	60	115	24	105
1	57	1	1	1.6	70	27.3438	3	2	2	1	1	2	2	2	2	2	2	2	2	1	1	23	1	2	2	7.41	46	84	97	28	40	210	23	121	119	64	100	243	11
1	57	1	3	1.63	60	22.5827	3	2	2	1	1	2	2	2	2	1	2	1	2	2	1	22	2	2	2	7.38	35	79	95	20	100	79	17	99	129	63	99	95	15	7.34	39	129	99	21	60	60	215	21	96
1	68	1	1	1.65	60	22.0386	3	2	1	1	1	2	2	2	2	1	2	1	2	2	1	17	1	1	2	7.32	34	118	98	17	100	118	21	107	137	54	100	98	15	7.35	33	94	98	17	60	60	156.67	18	92
1	58	2	1	1.65	60	22.0386	2	2	2	2	2	2	2	2	2	2	2	2	2	2	5	8	1	2	2	7.45	18	201	100	12	50	402	39	108	103	68	100	200	15	7.46	21	116	99	15	50	60	232	35	101
1	66	2	1	1.58	40	16.0231	2	2	2	2	1	2	2	1	2	2	2	2	2	2	1	13	1	2	2	7.38	40	91	97	23	100	91	26	121	143	75	98	97	15	7.39	41	61	93	24	50	60	122	26	124
1	62	2	2	1.63	55	20.7008	2	2	2	1	1	2	2	2	2	1	2	1	2	2	8	19	2	2	2	7.39	41	99	98	24	80	123.75	20	85	111	63	98	123	15
1	54	1	1	1.63	60	22.5827	2	2	1	2	2	2	2	2	2	2	2	2	2	1	1	26	2	2	2	7.45	38	87	97	26	100	87	32	141	138	89	99	97	15	7.5	35	100	98	27	60	60	166.67	32	136
1	61	2	5	1.59	52	20.5688	3	1	2	1	1	2	2	2	2	2	2	2	2	2	1	8	2	2	2	7.37	51	72	95	29	50	102	25	102	163	71	97	190	15	7.4	48	55	91	29	50	60	110	32	120
1	33	1	5	1.76	71	22.921	3	1	1	2	2	2	2	2	2	2	2	2	2	1	1	14	2	2	2	7.42	35	79	96	22	100	79	45	116	141	93	87	96	15	7.41	38	116	99	24	85	60	136.47	51	110
1	64	1	1	1.67	63	22.5896	1	1	1	2	2	2	2	2	2	2	2	2	2	2	1	7	2	2	2	7.43	32	87	97	21	100	87	30	96	146	77	98	97	15	7.46	26	59	94	18	80	60	73.75	31	113
1	59	1	1	1.65	61	22.4059	3	2	1	2	2	2	2	2	2	2	2	2	2	2	1	8	1	2	2	7.47	27	52	90	19	60	86.67	19	116	117	63	88	150	15	7.47	24	58	93	17	60	60	96.67	23	134
1	82	1	1	1.74	57	18.8268	3	2	2	2	1	1	2	2	2	2	2	2	2	2	2	19	2	2	2	7.36	34	81	96	19	100	81	25	109	142	51	89	96	15
1	73	1	5	1.62	50	19.052	2	2	1	2	2	2	2	2	2	2	2	2	2	1	1	19	2	2	2	7.39	38	69	93	22	100	69	41	104	167	95	87	93	15	7.4	41	60	91	25	90	60	66.67	34	96
1	68	2	1	1.57	64	25.9645	2	1	1	1	1	2	2	2	2	1	2	1	2	2	1	26	2	2	2	7.4	31	54	88	20	100	54	20	81	150	84	91	88	15	7.42	34	84	96	22	80	60	120	27	79
1	62	2	1	1.56	58	23.833	2	2	2	1	1	2	2	2	2	2	2	2	2	2	1	17	1	2	2	7.4	36	86	96	22	100	86	24	88	100	44	94	96	14	7.41	34	70	95	21	95	60	73.68	27	90
1	70	1	1	1.55	52	21.6441	3	2	1	2	1	2	2	1	2	2	2	2	1	2	1	10	2	2	2	7.36	48	79	97	26	100	79	23	94	163	73	100	95	15	7.41	42	94	97	26	60	50	161.67	23	73
1	58	2	1	1.58	51	20.4294	2	1	1	2	1	2	2	2	2	2	2	2	2	2	1	10	2	2	2	7.42	30	60	91	20	100	60	19	81	114	57	93	91	15	7.38	35	58	92	21	80	60	115	23	86
1	63	1	1	1.59	52.8	20.8852	1	2	1	2	1	2	2	2	2	2	2	2	2	2	1	11	1	2	2	7.46	33	85	97	23	80	106.25	27	90	134	73	99	121	15	7.44	35	66	95	23	80	60	82.5	26	85
1	55	1	1	1.62	70	26.6728	2	2	2	1	1	2	2	2	2	2	2	2	1	2	1	13	1	2	2	7.33	43	119	98	22	70	170	13	100	86	48	100	140	14	7.33	41	112	98	21	75	60	149.33	12	93
1	58	1	1	1.72	60	20.2812	1	1	1	1	1	2	2	2	2	2	2	2	1	1	1	24	1	2	2	7.33	29	187	100	15	100	187	31	134	54	39	96	187	15	7.24	33	84	95	14	70	60	120	45	133
1	75	2	1	1.5	60	26.6667	2	1	1	1	1	2	2	2	2	2	2	1	1	2	8	28	2	1	2	7.35	33	132	99	18	60	220	14	53	186	66	94	165	15	7.33	35	71	94	18	60	60	118.33	21	55
1	43	2	1	1.63	55	20.7008	2	2	2	2	2	2	2	2	2	2	2	2	2	2	1	4	2	2	2	7.51	34	72	96	26	50	144	24	87	109	66	99	192	15
1	70	2	1	1.64	56	20.8209	2	2	2	2	1	2	2	2	2	2	2	2	2	1	1	18	2	1	2	7.48	63	68	97	46	60	113.33	26	90	168	75	99	162	15	7.45	68	81	97	47	60	40	135	24	86
1	65	1	1	1.55	60	24.974	2	2	1	1	1	2	2	2	2	1	2	1	2	2	8	27	1	2	2	7.37	29	126	99	16	60	210	43	80	119	44	96	165	12	7.44	23	68	96	15	50	50	136	39	77
2	79	1	1	1.68	72.2	25.5811	2	1	1	2	1	2	2	2	2	2	2	2	1	2	1	15	2	1	2	7.46	34	90	97	25	35	257.143	22	101	138	91	97	277.143	15	7.54	36	82	97	31.3	35	50	234.286	29	100
2	51	2	3		29		2	1	1	2	2	2	2	2	2	2	2	2	2	2	1	26	1	2	2	7.52	37	64	94	29.6	40	160	30	79	87	37	95	237.5	10	7.52	36	79	96	29.6	45	50	175.556	25	73
2	53	2	1		50		2	2	1	1	1	2	2	2	2	2	2	2	2	2	1	27	2	2	2	7.53	34	148	99	29.2	100	148	23	83	136	59	95	95	15						55	50		16	83
2	58	2	1	1.56	43.5	17.8748	2	2	1	2	2	2	2	2	2	2	2	2	2	1	5	19	2	2	2	7.49	35	97	97	27.2	40	242.5	22	90	91	54	93	232.5	15	7.53	34	76	96	29.4	30	40	253.333	25	100
2	47	2	1	1.49	60.4	27.206	2	1	1	2	2	2	2	2	2	2	2	2	2	2	1	14	2	2	2	7.48	33	59	25	92	32	184.375	15	66	96	47	96	300	15						50	50		15	70
2	86	1	1		50		2	1	1	2	1	2	2	1	2	2	2	2	2	2	5	24	2	1	2	7.49	58	55	90	40.6	100	55	28	97	132	64	84	84	15						40	40		20	112
2	56	1	3	1.5	69.5	30.8889	2	1	1	1	2	2	2	2	2	1	2	1	2	2	1	28	2	2	2	7.39	40	68	94	23.6	40	170	26	106	187	67	93	232.5	15						50	15		20	103
2	30	2	5	1.51	43.1	18.9027	2	2	1	2	2	2	2	2	2	2	2	2	2	2	6	26	2	1	2	7.55	25	59	94	24.1	50	118	40	151	124	96	85	170	15	7.54	26	63	94	24.6	40	15	157.5	24	140
2	70	1	1		58.8		2	2	1	2	1	2	2	2	2	1	2	2	2	2	7	14	2	2	2	7.48	38	169	99	27.9	100	169	26	84	150	84	93	93	15						70	50		33	98
2	70	1	3		45		2	1	1	1	1	2	2	2	2	2	2	2	2	2	1	14	2	2	2	7.48	50	78	96	35	100	78	22	96	172	87	96	96	15	7.47	50	57	91	33.9	50	50	114	14	88
2	71	2	1	1.47	50.4	23.3236	2	2	1	2	1	2	2	2	2	2	2	2	2	1	1	25	2	2	2	7.47	32	63	93	22	40	157	38	97	83	24	92	230	14						50	50		27	101
2	63	1	1	1.73	80.4	26.8636	3	3	1	2	1	2	2	2	2	2	2	2	2	2	6	29	2	2	2	7.38	30	61	93	16.3	50	122	30	127	109	67	93	186	15	7.43	26	63	93	19.8	70	50	90	33	139
2	38	1	5	1.7	50	17.301	2	2	1	2	2	2	2	2	2	2	2	2	2	2	6	23	2	2	2	7.47	37	57	92	26.7	50	114	28	91	131	96	93	186	15	7.54	31	80	97	27.5	50	50	160	32	89
2	73	1	3	1.6	64.6	25.2344	2	2	1	1	1	2	2	2	2	2	2	2	2	2	1	31	2	2	2	7.5	42	51	89	31.8	50	127	30	122	152	97	91	227	15	7.52	39	60	93	31.6	60	60	100	20	122
2	44	1	5	1.71	63.1	21.5793	1	1	1	2	2	2	2	2	2	2	2	2	2	2	4	15	2	1	2	7.42	47	82	96	28.5	50	164	27	107	118	58	85	170	15						50	50		19	106
2	36	1	5	1.71	83	28.3848	1	2	1	2	2	2	2	2	2	2	2	2	2	1	6	30	2	2	2	7.59	22	87	98	25.5	50	174	25	132	118	73	98	196	15	7.58	23	71	97	24.5	40	50	177	45	138
2	66	2	3	1.55	75.3	31.3424	2	1	1	1	1	2	2	2	2	2	2	2	2	2	8	17	2	2	1	7.48	32	83	96	24.2	75	110	20	96	145	70	90	128	15						80	60		24	96
2	56	1	3	1.78	65	20.5151	2	2	2	2	2	2	2	2	2	2	2	2	2	2	1	21	2	2	2	7.52	37	78	96	29.9	50	156	20	93	156	94	96	192	15	7.57	32	93	98	30.9	50	50	186	23	91
2	47	1	1	1.68	109.5	38.7968	1	1	1	2	2	2	1	2	2	2	2	2	2	2	1	25	1	2	2	7.46	30	79	96	22.5	36	219	52	92	122	51	96	267	15	7.39	34	147	98	21.3	40	60	367	23	97
2	76	1	1	1.62	55	20.9572	3	2	1	1	1	2	1	2	2	1	2	2	2	2	8	19	2	2	2	7.54	27	67	96	25.6	60	112	35	134	133	78	88	147	15						60	60		25	118
2	83	1	1		55		2	1	1	2	1	2	2	2	2	2	2	1	1	2	1	24	2	2	2	7.42	35	53	88	22.7	100	53	25	116	122	81	94	94	15						100	60		28	143
2	56	1	3	1.78	65	20.5151	2	2	1	2	2	2	2	2	2	2	2	2	2	2	1	23	1	2	2								16	105	118	72	96	137	15						60	60		22	103
2	85	2	1	1.55	63.5	26.4308	2	2	1	1	1	2	2	2	2	2	2	1	2	2	1	21	2	2	1	7.51	40	80	96	31.3	40	200	19	82	140	44	96	240	15						50	60		25	70
2	24	1	1	1.62	77.1	29.3781	2	3	1	2	2	2	2	2	2	2	2	2	2	2	1	4	2	2	2						70		22	95	124	67	97		15	7.53	32	89	97	28.2	40	50	222	29	77
2	37	1	2		54.1		2	1	1	2	2	2	2	2	2	2	2	2	2	2	6	24	2	2	2	7.36	31	85	96	18.5	50	170	33	79	118	68	100	200	15	7.41	27	111	98	19.3	50	50	222	23	79
2	79	1	1	1.73	79.3	26.496	3	1	1	2	1	2	2	2	2	2	2	1	2	2	1	21	2	2	2						100		20	102	163	98	95	95	15						50	60		23	98
2	58	2	3	1.6	51.7	20.1953	2	1	1	2	1	2	2	2	2	2	2	2	2	1	1	28	2	1	2	7.54	35	60	94	30.5	40	150	24	131	77	54	93	233	15	7.32	42	90	97	31	50	60	179	20	113
2	39	2	5	1.48	40	18.2615	2	2	1	2	2	2	2	2	2	2	2	2	2	1	6	22	2	2	2						70		28	138	114	81	96	137	15						70			30	151
2	51	2	3	1.44	56.6	27.2955	2	1	1	2	1	2	2	2	2	2	2	2	2	2	6	21	2	2	2	7.29	21	70	93	13.4	100	70	46	134	133	92	100	100	15	7.37	17.3	113	98	13.9	40	50	113	36	113
2	64	2	1		39		2	2	1	1	1	2	2	2	2	2	2	2	2	1	1	25	2	2	2						100		19	95	148	84	92	92	10
2	79	2	1		41.7		2	1	1	2	2	2	2	2	2	2	2	2	2	2	1	27	2	2	2	7.45	36	48	56	25.3	100	48	23	81	109	74	97	97	15	7.49	36	66	94	27.4	80	50	83	22	82
2	80	1	1	1.63	44.3	16.6736	2	1	1	1	1	2	2	2	2	2	2	2	2	2	1	31	2	2	2	7.47	25	55	93	24.2	50	110	16	123	120	61	88	176	15	7.53	26	88	98	24	50	50	176	17	126
2	71	1	3		85		3	1	1	1	1	2	2	2	1	2	2	1	2	2	7	37	2	2	2						50		17	112	143	71	91	182	15	7.55	35	64	95	31.3	50	60	129	16	102
2	75	1	1	1.53	64	27.3399	2	1	1	1	1	2	2	2	2	2	2	1	1	2	1	41	2	2	2	7.48	29	61		20.9	40	152	22	75	160	65	98	245	15						40	50		27	67
2	75	1	1	1.61	41.4	15.9716	1	1	1	2	1	2	2	2	2	2	2	2	2	2	1	21	2	2	2	7.5	54	63	93	38.9	50	126	20	70	135	64	93	186	15						50			16	65
2	61	1	3	1.62	83.3	31.7406	3	1	1	1	1	2	2	2	2	2	2	2	2	2	1	32	2	2	2	7.47	22.8	55	91	16.4	36	132	15	109	149	90	96	252	15						40	40		27	101
2	57	1	3	1.68	106.6	37.7693	3	1	1	1	1	2	2	2	2	2	2	2	2	2	1	12	2	2	2	7.44	38	117	98	25.6	50	234					98	196	15						40	50		33	93
2	89	2	1	1.39	39.7	20.5476	2	1	1	2	1	2	2	2	2	2	2	2	1	1	1	17	2	2	2	7.46	36	53	89	25.2	21	255	20	60	181	77	94	447	15						50			22	100
2	63	1	1	1.6	63	24.6094	3	1	1	2	1	1	2	2	2	1	2	1	2	2	1	21	2	2	2						50		24	92	93	56	98	196	15						40	40		24	98
2	43	2	3	1.74	72.8	24.0454	2	1	1	2	2	2	1	2	2	2	2	2	2	1	1	16	2	2	2	7.44	34	72	95	22.6	32	225	38	123	120	81	98	245	15	7.45	34	99	98	24.3	40	40	247	34	112
2	63	1	2	1.6	50	19.5312	1	1	1	1	2	1	2	2	2	1	2	1	2	1	8	29	2	1	1	7.49	33	44	84	25	36	122	22	73	169	66	94	122	15						50	50		22	81
2	60	1	1	1.69	64.8	22.6883	2	2	1	2	1	2	2	2	2	2	1	2	1	1	1	21	2	2	2	7.55	34	51	91	30.2	50	102	27	105	176	99	93	186	15						50	50		16	102
2	69	1	1	1.6	68.7	26.8359	2	2	1	2	1	2	2	2	2	2	2	2	2	2	1	16	2	2	1	7.42	43	75	95	26.7	50	150	20	95	118	81	96	192	15						50	50		18	76
2	32	1	1	1.69	56	19.6072	2	2	1	2	2	2	2	2	2	2	2	2	2	1	8	14	2	2	2	7.45	29	66	94	21.9	40	165	20	116	114	88	94	235	15	7.47	28	83	96	22	50	50	166	16	91
2	60	1	1	1.69	64.8	22.6883	1	1	1	2	1	2	2	2	2	2	1	2	1	1	1	21	2	2	2	7.55	34.3	51	91	30.2	100	51	36	124	188	92	90	90	15	7.48	41	60.7	92.8	29.8	60	60	101.167	25	96
2	69	1	1	1.66	50	18.1449	2	2	1	1	2	2	2	2	2	2	2	2	2	2	1	28	2	2	2	7.53	28.4	65.9	95.2	26.1	40	164.75	25	114	119	78	98	245	15	7.5	31.2	79.3	96.7	23.5	40	50	198.25	22	116
2	35	1	3	1.69	64.5	22.5832	2	1	1	2	2	2	2	2	2	2	2	2	2	2	1	13	2	2	2	7.3	36	182	99	18	80	227	32	106	124	61	90	112	15	7.32	30	215	99	16.4	60	60	358	38	98
2	62	1	5	1.69	83.5	29.2357	3	1	1	1	1	2	2	2	2	1	2	2	2	2	8	9	2	2	2	7.46	28	66	94	22.3	28	235	21	105	143	77	98	350	15						40	40		27	102
2	49	2	2	1.52	65	28.1337	2	2	1	2	2	2	2	2	2	2	2	2	2	1	5	18	2	2	2	7.41	26	103	98	19.1	40	257	28	121	129	86	98	245	15						40	40		11	122
2	60	1	1	1.66	65.2	23.6609	3	1	1	2	1	2	2	2	2	2	2	2	2	1	1	14	2	2	2	7.49	31	66	95	24.9	50	132	26	83	157	92	94	190	15						40	40		32	78
2	69	1	1	1.67	56.5	20.2589	2	1	1	1	1	2	2	2	2	2	2	2	2	2	1	18	2	2	2	7.44	34	76	96	23.3	40	190	29	80	157	99	95	237.5	15						40	50		24	108
2	23	2	5	1.55	44.5	18.5224	2	1	1	2	2	2	2	2	2	2	2	2	2	1	7	21	2	2	2	7.34	43	103	97	22.3	50	206	46	133	114	82	100	200	15						40	40		43	136
2	61	1	1	1.6	51	19.9219	2	1	1	1	1	2	2	2	2	1	2	1	2	2	1	23	2	2	2	7.45	30	53	89	20.6	50	106	15	63	158	82	96	192	15						50	50		22	61
2	62	2	3	1.4	57	29.0816	2	1	1	1	1	2	2	2	2	2	2	2	2	1	1	30	2	2	2	7.37	27	92	96	17	28	328	30	104	115	56	96	128	15	7.42	23	129	98	17.3	50	50	258	28	105
2	53	1	1	1.76	51	16.4644	3	1	2	2	2	2	2	2	2	2	2	2	2	1	1	19	2	2	2	7.44	46	69	94	29.2	100	69	23	155	197	156	97	97	15	7.4	48	79	95	27.1	100	50	79	31	158
2	56	1	3	1.65	74	27.1809	1	2	1	1	1	2	2	2	2	2	2	2	2	2	1	13	2	2	2	7.44	42	119	99	19.5	100	119	22	119	169	91	97	97	15	7.44	43	81	96	27.5	70	50	115	38	114
2	54	2	3	1.55	50	20.8117	2	1	1	2	2	2	1	2	2	2	2	2	2	1	1	29	2	2	2	7.42	31	65	93	21	50	130	30	168	195	91	83	166	15	7.5	26	236	98	22.5	60	50	393	25	130
2	52	1	5	1.72	38.3	12.9462	1	2	1	2	2	2	2	2	2	2	2	2	2	1	1	30	2	2	2	7.45	27	102	98	20.7	40	255	30	127	130	79	99	247	15									20	166
2	35	1	3	1.69	61.3	21.4628	2	1	1	2	2	2	2	2	2	2	2	1	2	2	1	13	2	2	2	7.3	35.8	182	99	17.5	36	516	32	106	124	61	90	250	15	7.32	29.8	215	99	16.4	50	60	430	35	98
2	53	1	1	1.77	53.4	17.0449	3	1	1	2	2	2	2	2	2	2	2	2	2	2	1	17	1	2	2	7.44	45.7	68.8	94	29.2	100	69	23	155	197	156	97	97	15	7.4	47.7	78.8	96	27.1	100	50	79	28	168
2	73	1	1	1.64	79	29.3724	3	2	1	1	1	1	2	2	2	2	2	2	2	2	1	12	2	2	2	7.47	30	55	91	18	50	110	28	98	146	84	97	194	15
2	78	1	1	1.54	51.6	21.7575	1	2	1	2	1	2	2	2	2	2	2	1	2	2	2	21	2	2	2	7.34	36	122	98	19.6	50	244	26	132	136	34	99	198	15						40	50		23	127
2	84	1	1	1.6	63.5	24.8047	2	2	1	2	1	2	2	2	2	2	2	2	2	2	1	12	2	2	2	7.47	32	69	95	23.4	36	192	21	92	152	137	94	261	15						50	50		27	81
2	63	1	1	1.65	54.4	19.9816	2	2	1	2	2	2	2	2	2	2	2	2	2	2	1	16	1	2	2	7.45	37	126	99	25.6	100	126	26	92	119	81	96	96	15	7.44	37	61	92	25.6	60	50	101	26	97
2	62	1	1	1.65	38	13.9578	2	2	1	2	2	2	2	2	2	2	2	2	2	1	1	19	2	2	2	7.33	56	59	88	25.8	50	118	82	20	112	79	91	260	15	7.42	43	51	86	26.6	40	40	127	14	88
2	69	1	1	1.77	75	23.9395	2	2	1	2	1	2	2	2	2	2	1	2	2	2	5	20	2	2	2	7.53	31	48	89	27	40	120	19	72	151	67	96	240	15						40	40		15	63
2	59	1	1	1.51	44.3	19.429	1	2	1	2	2	1	2	2	2	2	2	2	2	2	1	29	2	2	2	7.32	41	74	92	20	100	74	27	151	101	74	100	100	15	7.33	38	65	91	19.7	40	45	162	27	140
2	62	2	1	1.48	51.4	23.466	2	1	1	1	1	2	2	2	2	2	2	1	2	2	1	22	2	2	2	7.46	32	48	86	22.4	28	171.429	26	83	98	51	96	342.857	15	7.47	36	74	96	26.3	60	40	123.333	18	75
2	70	2	3	146	36.95	0.00173344	2	1	1	1	1	2	2	2	2	2	2	1	2	2	8	25	2	2	2	7.4	36	165	99	22.4	100	99	22	91	115	103	90	90	15						70	60		22	85
2	52	2	3	153	58.7	0.00250758	2	1	1	1	1	2	2	2	2	2	2	2	2	2	1	7	2	2	2	7.4	35	120	99	22.4	100	120	19	104	148	92	99	99	15						40	50		19	103
2	76	1	5	143	62.2	0.00304171	3	1	1	1	1	1	2	2	2	2	2	1	2	2	1	25	2	2	2	7.44	29	64	93	18.8	100	64	22	111	137	96	91	91	15						60	50		30	109
2	62	2	1	1.63	80	30.1103	2	1	1	1	1	2	2	2	2	2	2	2	2	1	8	14	2	2	1	7.4	38	75	95	23.4	50	150	20	90	184	65	94	188	15						60	40		27	96
2	71	1	3	1.57	70	28.3987	2	2	1	1	1	2	2	2	2	2	2	2	2	2	1	12	2	2	2	7.41	42	58	90	25.4	50	116	20	93	110	75	95	190	15	7.39	44	71	94	25.3	40	50	177	19	95
2	64	2	3		62.2		2	2	1	2	1	2	2	2	2	2	2	2	2	2	1	42	2	2	2	7.46	41	68	94	28.1	60	113	19	95	152	72	97	161	15						60	50		15	87
2	48	2	2	1.63	60	22.5827	2	2	1	2	2	2	2	2	2	2	2	2	2	2	6	25	2	2	2	7.54	36	60	94	27.2	50	120	21	108	112	93	97	194	15	7.5	35	67	96	32	40	50	134	24	106
2	49	2	2	1.63	60	22.5827	2	2	1	2	2	2	2	2	2	2	2	2	2	2	6	25	2	2	2	7.55	33	78	97	30.1	40	195	26	117	143	98	98	245	15						50	60		37	119
2	40	2	1	1.66	60	21.7738	2	1	1	2	2	2	2	2	2	2	2	2	2	2	1	20	2	2	2	7.47	28	140	99	21.5	36	388.889	24	87	94	63	99	275	15						45	30		26	91
2	83	1	2	1.56	52.8	21.6963	3	1	1	1	1	1	2	2	2	2	2	2	2	2	1	20	2	2	2	7.42	34	58	91	22.3	28	207.143	26	111	87	64	94	335.714	15	7.41	30	69	94	20.7	40	50	172.5	28	114
2	52	1	2	1.69	82.6	28.9206	2	1	1	1	2	2	2	2	2	1	2	1	2	2	2	22	2	2	2	7.47	34	54	90	24.9	40	135	34	120	175	83	97	242.5	15	7.34	49	72	93	24.2	50	50	144	25	119
2	83	1	1	1.54	42.8	18.0469	2	2	1	2	2	2	2	1	2	2	2	2	2	2	1	22	2	2	2	7.49	30	67	95	24.4	50	134	17	89	176	75	98	196	15						50	50		21	71
2	67	1	3	1.68	65	23.03	3	1	1	1	1	2	2	2	2	2	2	1	2	2	8	23	1	2	2	7.45	29	71	95	22	50	142	26	111	81	49	90	180	15	7.43	32	74	95	22.2	50	50	148	17	100
2	81	2	1	1.53	55.1	23.538	2	2	1	2	1	2	2	2	2	2	2	2	2	2	1	16	2	2	2	7.44	33.9	58	91	22.8	44	131.818	25	74	103	71	91	206.818	15	7.5	31	65	94	25.9	40	50	162.5	24	71
2	65	1	1	1.61	70	27.0051	2	1	1	2	2	2	2	2	2	2	2	2	2	2	7	16	2	2	2	7.44	39	80	96	25.5	40	200	36	114	92	71	95	237.5	15						50	50		26	101
2	55	1	2	1.69	70	24.5089	2	1	1	2	2	2	2	2	2	2	2	2	2	1	6	21	2	2	2	7.55	25	78	97	25	35	222.857	37	129	131	48	98	280	15	7.55	29	83	97	26.5	35	50	237.143	30	124
2	66	2	3	1.49	50	22.5215	2	1	1	2	1	2	2	2	2	2	2	2	2	1	5	30	2	2	2	7.53	37	54.5	92	30.4	100	55	37	143	125	92	92	92	15						40	40		34	144
2	42	1	1	1.8	90	27.7778	2	1	1	1	1	2	2	2	2	2	2	1	2	2	1	20	2	2	2	7.49	35.8	146	99	27.2	100	146	19	92	177	82	98	980	15	7.44	34.1	58.3	92	23.4	50	50	117	22	85
2	68	2	3	1.58	63.8	25.5568	2	1	1	1	1	2	2	2	1	2	2	1	2	2	1	25	2	2	2	7.37	31.4	62	91	18	36	172	26	90	112	59	90	250	15
2	75	1	1	1.55	70	29.1363	2	1	1	2	1	2	2	2	2	1	2	2	2	2	1	21	2	1	1	7.52	27.3	95.5	98	24	50	191	28	106	138	75	95	190	15	7.48	39.2	64.7	94	28.4	50	50	188	25	97
2	72	1	3	1.67	65.5	23.486	2	1	1	1	2	2	2	2	2	2	2	1	2	2	1	43	1	2	2	7.44	25.3	67	95	17.1	36	263.889	26	109	163	69	99	275	15						60	50		41	112
2	37	1	1	1.65	45	16.5289	2	2	1	2	2	2	2	2	2	2	2	2	2	1	6	23	2	2	2	7.56	29.8	56.7	93	28.5	100	93	28	127	144	115	84	84	15	7.59	29.6	61.8	95	30.3	80	60	77.25	31	122
2	67	1	1	1.62	46.5	17.7183	2	1	1	1	1	2	2	2	2	1	2	1	2	2	6	24	1	2	2	7.21	37.9	66.6	89	14.5	50	178	22	92	81	49	97	194	15						50	60		22	92
2	69	1	1	1.63	60	22.5827	2	2	1	1	1	2	2	2	2	1	2	2	2	2	8	9	2	2	2	7.39	37.9	72	94	22.5	50	188	22	92	148	63	87	174	15	7.44	36.2	53.7	89	24.3	60	40	89.5	22	94
1	53	1	3	1.8	90	27.7778	3	2	2	2	1	2	2	2	2	2	2	2	2	1	1	17	1	2	2	7.44	31	55	89	21	32	159.38	34	107	135	70	96	278	15	7.44	30	97	98	20	60	60	161.67	31	90
1	53	1	3	1.8	90	27.7778	3	2	2	2	1	2	2	2	2	2	2	2	2	1	5	16	2	2	2	7.48	32	67	94	23	40	170	29	121	107	60	94	235	15
1	70	2	1	1.64	50	18.5901	2	2	1	2	1	2	2	2	2	2	2	2	2	1	1	18	2	1	2	7.48	63	68	97	46	60	113.33	17	80	131	81	99	162	15	7.45	68	81	97	47	60	40	135	24	86
1	68	2	1	1.52	78.9	34.1499	1	1	2	2	1	1	1	2	2	1	2	2	2	2	2	8	2	1	2	7.44	50	59	94	33	24	245	21	72	136	59	90	375	15	7.43	50	45	85	33	21	50	214	14	79
1	59	1	1	1.64	49.6	18.4414	1	1	2	1	1	2	2	2	2	2	2	1	2	2	1	17	2	2	2	7.4	36	66	93	21	100	66	23	83	163	71	89	89	15
1	56	2	3	1.5	64.8	28.8	2	2	2	1	1	2	2	2	2	1	2	1	2	2	1	12	2	2	2	7.45	31	114	99	21	100	114	24	114	137	75	100	100	15	7.45	32	68	94	21	55	60	123	29	97
1	76	2	3	1.55	55	22.8928	2	1	2	2	1	2	1	2	2	1	2	2	2	2	5	18	1	2	2	7.38	30	166	99	18	36	461	35	120	92	56	100	277	15
4	66	1	1	1.55	62.7	26.0978	3	1	1	2	2	2	2	2	2	1	2	2	2	2	6	18	2	1	2	7.53	35	64	95	29.9	95	160	13	75	109	59	97	242.5	15	7.53	36	65.6	95	30.3	40	45	164	22	75
4	27	1	1		79		1	1	1	2	2	2	2	2	2	2	2	2	2	1	6	36	2	2	2	7.48	28	81	97	23.1	50	162	31	127	97	63	82	164	15						60			22	119
4	30	2	5	1.51	43.1	18.9027	2	2	1	2	2	2	2	2	2	2	2	2	2	1	1	26	2	1	1	7.55	24.8	58.6	94	24.1	50	117	40	151	124	96	85	170	15	7.54	26	63	94	24.6	40	50	157.5	24	140
4	70	1	3		45		2	2	1	1	1	2	2	2	2	2	2	2	2	2	1	14	2	2	2						100		22	96	172	87	96	96	15	7.47	49	57	91	33.9	50	50	114	15	88
4	71	1	1		41		1	2	1	2	2	1	2	2	2	2	2	2	2	2	1	25	2	1	2						30		20	98	140	49	94	235	15						40			24	86
8	60	1	1	1.76	69.6	22.469	2	3	1	2	2	2	2	2	2	1	2	2	2	2	8	5	2	2	2						36		27	86	99	77	96	266	13						50	50		31	123
4	74	1	1		45.4		2	2	1	1	1	2	2	2	2	2	2	1	1	2	4	33	2	2	2	7.42	35	69	94.3	22.9	100	69	30	95	87	60	91	91	11
4	59	1	1	1.55	70.8	29.4693	2	2	1	2	1	2	2	2	2	2	2	1	1	2	1	25	2	2	2	7.46	31.7	54	90	23.8			29	113	130	89	91		15	7.46	30	66.8	94.5	23	80	15	83.5	25	120
4	40	2	5	1.48	40	18.2615	2	2	1	2	2	2	2	2	2	2	1	1	2	1	1	22	2	1	2	7.4	39	299.5	99.7	23.9	50	600	26	132	113	77	97	194	15	7.46	32.7	58.5	92	23.7	50	30	195	30	151
8	64	2	1	1.56	69.9	28.7229	2	2	1	2	1	2	2	2	2	2	2	2	2	1	4	20	2	1	2	7.3	57	94	96	24	28	335	26	111	126	80	100	357	15	7.42	42.8	115	98	26.8	30	50	383	31	92
4	31	1	1	1.8	56	17.284	2	2	1	2	2	2	2	2	2	2	1	2	2	1	1	22	1	2	2	7.52	23	80.6	96	21	50	161	30	112	97	45	96	192	15	7.46	24.7	81.8	97	19.5	50	40	163.6	24	87
4	84	2	1	1.66	67.4	24.4593	3	2	2	2	1	1	1	2	2	2	2	1	2	2	1	39	2	2	2	7.49	46	60.8	92	33.6	100	60.8	19	86	134	82	91	91	15	7.54	41	72.4	96	34.3	40	60	181	8	86
4	30	2	3	1.58	53.2	21.3107	2	2	1	2	2	2	2	2	2	2	2	2	2	1	6	23	2	2	2	7.44	27	72.8	95	21.1	100	72.8	36	120	136	75	99	99	15	7.51	25.8	167	99	22.4	60	50	278	32	108
4	61	2	5	1.48	57	26.0226	2	2	1	2	1	2	2	2	2	2	1	2	2	1	6	22	2	2	2	7.55	33	97.9	98	29.8	100	97.9	23	91	101	68	96	96	15						60	40		17	97
4	80	1	1	1.63	44.3	16.6736	2	1	1	1	1	2	2	2	2	2	2	1	2	1	1	31	2	2	2	7.55	25	55	93	24	50	110	15	123	136	73	96	192	15	7.53	26	87.9	97.7	24	50	40	195	17	126
4	75	2	1	1.57	42.6	17.2826	2	2	1	2	1	2	2	2	2	2	2	1	2	1	1	33	2	2	2	7.45	39.6	56.8	90.8	26.7			13	96	192	57	97		15	7.41	42	106.2	97.9	25.9	60	40	163	13	84
4	68	1	1	1.62	73.8	28.1207	2	1	1	2	2	2	2	2	2	2	2	2	2	1	6	23	2	2	2								44	108	149	80	97		15	7.45	31.5	82	96.7	23	100	60	82	44	103
4	31	1	1	1.8	56	17.284	2	2	1	2	2	2	2	2	2	2	1	2	2	1	1	31	2	2	2	7.5	28.8	99	98	23.6	50	198		137	104	63	98	196	10						50	50		30	135
4	67	2	3	1.49	50	22.5215	2	2	1	2	2	2	2	2	2	2	2	2	2	1	8	30	2	2	2	7.35	37	54	91.6	30.4			34	144	134	67	96		15						40	40		48	143
4	60	1	1	1.69	64.8	22.6883	2	1	1	2	1	2	2	2	2	2	2	2	1	1	1	21	2	2	2	7.55	34	51	91				20	110	165	121	92		15						50	50		27	105
4	63	1	2	1.57	42.7	17.3232	2	1	1	1	1	2	2	2	2	2	2	1	2	2	6	21	2	2	2	7.39	35.5	77	95	21.6			28	117	145	64	95		15	7.44	27.8	81	96.5	20.6	60	50	135	34	111
4	70	1	3	1.59	37.4	14.7937	1	1	1	2	1	2	2	2	2	2	2	2	2	2	1	27	2	2	2	7.58	31.6	42.7	86	30.6	50	85	23	72	169	76	90	180	15	7.56	31.8	55	92.7	29.7	70	60	132	28	76
4	47	2	1				2	1	1	2	2	2	2	2	2	2	1	2	2	1	6	24	2	2	2	7.36	39.7	88	96				23	95	83	40	100		15	7.34	37.5	60.5	90	19.8	40	40	151	19	93
4	66	1	1	1.7	70	24.2215	2	2	1	2	2	2	2	2	2	1	2	1	2	1	1	37	1	2	2	7.45	35	97	97	25			20	147	85	47	96		11						60	50		24	135
4	65	1	1	1.66	60.9	22.1004	1	1	1	2	2	2	2	2	2	2	2	2	2	2	1	21	2	2	2	7.44	35	81	96				24	109	134	62	96		15						25	40		21	99
4	91	1	1	1.58	64.5	25.8372	2	1	1	2	1	2	2	2	2	1	2	1	1	2	1	20	2	2	2	7.5	33.5	59	93	26.7	40	147.5	22	87	167	87	97	243	15						50	50		28	88
4	71	1	1	1.58	53	21.2306	2	2	1	2	1	2	2	2	2	2	2	2	2	2	1	27	2	2	2	7.48	43	76	96	31	50	152	30	109	165	69	93	186	15						50	50		32	115
4	65	1	1	1.57	71	28.8044	1	2	1	2	1	2	2	2	2	2	2	2	2	2	1	23	2	2	2	7.47	28.6	59	92.7	22.9	35	168	36	90	133	51	92	262	15	7.43	31.6	79	96.1	21.9	50	50	158	14	68
4	83	1	1	1.68	55.3	19.5933	3	1	1	1	1	2	2	2	2	2	2	1	2	2	1	23	2	2	2	7.35	30.9	65.8	88	18.3			28	102	145	62	95	190	14						50	50		20	101
4	56	1	3	1.62	73.6	28.0445	1	1	1	2	1	2	2	2	2	2	2	2	2	1	1	14	2	2	2	7.38	32	72	94	19	100	72	30	102	208	191	97	97	15	7.41	27.1	71.4	94.8	19.6	50	50	142	35	103
4	69	1	1	1.73	60	20.0474	2	1	1	2	1	2	2	2	2	2	2	2	2	1	1	36	2	1	2	7.47	46.7	73.3	95.5	32.5	50	146.6	34	136	161	111	88	176	11	7.47	48.2	71.6	95.1	32.6	50	50	143.2	23	121
4	38	1	2	1.77	83.5	26.6526	3	1	1	2	1	2	2	2	2	2	2	2	2	2	1	11	2	2	2	7.48	36	84.8	97	27.6	100	84	23	91	114	72	97	97	15	7.53	31.5	61.2	94	27.6	60	50	156.6	34	103
4	42	1	1	1.8	90	27.7778	3	1	1	1	1	2	2	2	2	2	2	1	2	2	8	20	2	1	1	7.42	34.9	89.5	97	23	40	223	12	87	157	93	96	240	15						50	50		22	86
4	44	1	2	1.77	55.3	17.6514	3	2	1	2	2	2	2	2	2	2	2	2	2	1	1	30	2	2	2	7.54	354	84	97	30.6	40	242	23	79	138	76	98	245	15						40	50		28	81
4	57	1	1	1.71	64.6	22.0923	1	2	1	1	2	2	2	2	2	2	2	2	2	1	6	28	2	2	2	7.44	29	63	93	21	40	157	28	114	106	47	95	237	15	7.46	32	127	98	23	50	40	254	14	96
4	83	1	1	1.64	55	20.4491	2	2	1	2	1	2	2	2	2	1	2	2	2	2	1	16	2	1	1	7.49	55	67	94	39.7	50	134	34	88	140	85	92	184	15	7.53	46	100	98	37	50	50	200	26	88
4	70	1	1	1.6	45.5	17.7734	1	1	2	2	2	2	2	2	2	2	2	2	2	1	1	36	2	2	2	7.53	30	68	95	25	100	68	27	120	153	85	93	93	15	7.46	34	86.5	97.1	24.7	70	50	138	23	100
4	67	1	1	1.68	54.8	19.4161	3	2	1	2	2	2	2	2	2	2	2	2	2	2	1	15	2	2	1	7.47	33	74.1	95.8	24.8	100	95	21	83	138	64	92	92	15	7.5	29.4	52.6	90.5	24.8	50	50	181	20	76
4	59	1	5	1.71	54	18.4672	3	2	1	2	2	2	2	2	2	2	2	2	2	1	6	23	2	2	2	7.5	25	78	96	21.6	50	156	31	101	100	54	94	188	15	7.47	26	86	97	20.9	50	50	172	24	91
4	53	1	1	1.76	51.1	16.4966	3	2	1	2	2	2	2	2	2	2	2	2	2	1	1	17	2	1	2	7.44	45	68	94	29	50	136	24	155	197	156	90	180	15	7.4	47	78	95	27	100	50	78	27	158
4	74	1	5	1.71	76.4	26.1277	2	1	1	1	1	2	2	2	2	2	2	2	2	2	1	29	2	1	1	7.42	25	63	93	16.9	50	126	32	66	151	64	91	182	15	7.45	31.7	67	94	22.8	70	50	95.7	20	68
4	63	2	1	1.65	62.4	22.9201	2	1	1	2	2	2	2	2	2	2	2	1	2	1	1	25	2	2	2	7.41	32	51	86	20	36	141	18	100	190	75	89	178	15	7.42	31	86	96.6	21.3	50	50	172	27	82
4	56	2	5	1.5	59.8	26.5778	2	1	1	2	2	2	2	2	2	2	2	2	2	2	1	11	2	2	2	7.47	31	56	91	22.4	50	182	40	80	114	69	96	112	15	7.47	32	70	95.3	24.5	50	40	190.6	18	82
4	76	1	1	1.56	55	22.6003	1	1	1	2	1	1	2	2	2	1	2	2	2	2	2	16	2	1	2	7.47	38	55	90.6	26.9	40	137.5	17	88	121	77	84	210	15						50	50		15	104
4	68	1	5	1.75	95	31.0204	1	1	1	1	1	2	2	2	2	1	2	1	2	2	8	28	2	1	2	7.48	38	75	96	28.1	40	240	25	94	172	78	95	237	11	7.44	43	96	97	28	50	50	192	23	85
4	65	1	1	1.75	80	26.1224	3	2	1	1	2	1	1	2	2	2	2	2	2	1	1	13	2	1	2	7.55	26	76	95.9	25	40	190	25	92	152	91	90	225	15	7.5	33	72	95	26.9	60	60	160	27	96
4	57	1	1		60		2	1	1	2	2	2	2	2	2	2	2	2	1	1	4	24	1	2	2	7.49	38	54	90	28.7	35	154	22	78	88	48	89	254	13						60	50		21	96
4	67	1	1	1.68	55.5	19.6641	2	1	1	1	1	2	2	2	2	1	2	2	1	1	1	17	2	2	2	7.39	30	62	92	18.6	40	155					92	230							50	50		24	87
4	53	1	1	1.68	54.35	19.2567	2	1	1	2	1	2	2	1	2	2	2	2	1	2	1	17	2	2	2	7.43	59	181	100	39										7.41	55	132	98	32.2	50	50	264	28	113
4	60	1	3	1.74	81.9	27.0511	2	2	1	1	1	2	2	2	2	2	2	2	2	2	6	32	2	2	2	7.42	42	58	90	26.1	30	193	25	97	153	66	93	310	15	7.42	41	85	97	26	40	50	212	21	99
4	66	1	5	1.7	67.3	23.2872	1	1	1	2	2	1	2	2	2	2	2	2	2	2	1	13	2	2	2	7.4	29	58	91	18.7	50	116													50	40		24	94
4	46	2	5	1.6	55	21.4844	2	2	1	2	2	2	2	2	2	2	2	2	2	1	6	38	1	2	2	7.47	36	73.9	95	26.4	100	73	41	111	107	53	99	99	15	7.5	34	101	98	27	60	40	168	41	148
4	46	1	2	1.81	75	22.8931	2	2	1	2	2	2	2	2	2	2	2	2	2	1	6	25	2	2	2	7.51	22	64.7	94	20.6	40	161	28	110	140	90	94	235	15	7.49	26	160	99	21.5	60	50	320	25	106
8	80	1	1	9.99	52.7	0.528056	3	1	1	2	1	2	2	2	2	1	2	1	2	2	8	36	2	2	2	7.4	38	60	91	23.3	36	162	22	97	145	68	96	259	14	7.41	35	80	96	22.3	50	40	160	14	98
4	65	1	3	1.61	54.1	20.8711	1	2	1	2	1	2	2	2	2	2	2	2	2	2	5	20	1	2	2	7.47	25	77	96	20.4	40	192.5	23	102	101	66	97	242	15						60	40		18	98
8	54	1	3	1.68	120	42.517	1	2	1	2	2	2	2	2	2	1	2	2	2	2	8	13	2	1	2	7.43	39.6	153.5	99	25.9	40	383.75	16	84	134	70	100	250	15	7.51	31.8	92.9	97.8	26.2	30	50	309	19	103
8	84	2	1	1.51	54.2	23.7709	2	1	1	2	1	2	2	2	2	1	2	2	2	2	8		2	1	2	7.34	36.6	65.1	91.7	19.4	40	162.75	16	61	110	54	94	235	15	7.33	36.4	86.9	96	18.9	40	60	217.25	17	68
8	64	1	1	1.53	59.3	25.3321	1	1	1	2	1	2	2	2	2	1	2	2	2	2	8	20	1	1	1	7.47	37.5	56.7	91.3	27	50	182.6	17	88	126	49	91	182	15	7.44	39.5	65.8	93.7	26.2	70	15	124.14	17	88
8	68	1	1		80		2	1	1	2	1	2	2	2	2	2	2	2	2	2	4	15	2	2	2	7.54	34.4	59.6	93.8	30	50	119	18	78	115	47	97	194	15	7.52	34	84.9	97.3	28.4	50	50	169.8	19	76
8	75	1	1	1.64	60	22.3081	3	3	1	2	2	2	2	2	2	1	2	2	2	2	8	16	2	2	1	7.47	34.3	97.4	97.4	25.5	50	195	28	132	124	67	96	192	15	7.5	31.9	85.6	97.3	25.7	50	40	171	30	122
8	71	1	1		41		1	3	1	2	2	1	2	2	2	2	2	2	2	1	4	25	2	1	2						40		30	98	140	49	94	235	15						30	40		26	86
8	58	1	1	1.72	75.9	25.6558	2	3	1	1	1	2	2	2	2	2	2	2	2	2	8	7	2	2	2	7.5	22.3	87.9	97.5	20.2	40	219.7	30	95	126	69	99	247	15	7.5	22.2	87.2	97.5	20.3	30	40	290.6	34	95
8	55	1	3	1.7	101.6	35.1557	2	3	1	2	2	2	2	2	2	2	2	2	2	2	4	7	2	2	2						70		22	68	122	47	88	126	14						60	40		23	71
8	67	1	1	1.61	63.8	24.6132	2	2	1	2	1	2	1	2	2	1	2	2	2	2	8	10	2	2	1	7.47	39.1	93.6	97.5	27.8	36	260	24	80	106	46	100	277	15	7.52	28.9	56.8	92.7	25	70	40	231.75	32	84
4	56	2	1	1.56	43.5	17.8748	2	2	1	2	2	2	2	2	2	1	1	1	2	1	5	19	2	2	2	7.49	35.3	97.3	26.3	97.9	40	243.25	15	97	148	87	100	250	14	7.53	34.1	75.9	96.6	29.4	30	40	189.75	28	105
8	58	1	5	1.65	60.6	22.259	1	2	1	2	1	2	2	2	2	1	2	1	2	2	8	21	2	1	2	7.37	32.8	50.7	85.5	19.4	40	126.75	36	139	128	106	83	207	15	7.28	27.9	58.7	87.7	14.1	50	50	117.4	37	110
4	58	1	2	1.71	92.1	31.4969	1	2	1	1	1	2	2	2	2	1	2	2	2	2	8	12	2	1	1	7.48	32.2	48.1	87.3	24.9	36	113	22	77	120	57	85	236	15	7.51	29.2	47.8	88	24.7	70	50	68	23	75
8	66	2	1	1.56	44.8	18.4089	2	1	1	2	1	2	2	2	2	2	2	2	1	2	8	12	2	1	1	7.5	32.5	52.7	90.5	26.1	50	105.4	21	91	116	94	90	180	15	7.47	30.9	67	92	23.4	40	40	167.5	31	113
8	60	1	5	1.76	69.6	22.469	2	3	1	2	2	2	2	2	2	2	2	2	2	2	8	20	2	2	2						50		30	86	99	77	93	186	13						20			25	75
8	65	1	1	1.66	60.6	21.9916	2	2	1	2	1	2	2	2	2	1	2	1	2	2	8		2	1	2	7.42	33.7	61.1	92.1	22.2	50	122.2	26	82	101	46	93	186	15	7.48	29.3	58	92.3	23.4	50	50	116	30	86
8	53	1	2	1.72	82.3	27.8191	1	2	1	2	1	2	2	2	2	1	2	2	2	2	8	6	2	2	1	7.53	30.2	46.5	87.6	26	60	77.5	25	94	109	55	98	163	15	7.51	35.2	59.9	93.2	27.9	60	50	99.8	23	91
8	67	1	2	1.62	81.6	31.0928	2	2	1	1	1	2	2	2	2	1	2	2	2	2	8	10	2	2	1	7.4	36.9	69.7	94.1	22.5	40	174.25	23	91	125	68	97	243	15	7.4	33.6	74.6	95.2	21.2	50	50	149.2	15	140
8	62	1	1	1.71	80.9	27.6666	2	3	1	1	1	2	2	2	2	1	2	2	2	2	8	8	2	2	2	7.41	39.1	61.9	92	23.9	50	123.8	25	96	96	50	91	182	15	7.45	35	67.4	94.4	24.7	60	50	112.3	21	80
8	59	1	1	1.59	94.8	37.4985	1	3	1	1	1	2	2	2	2	2	2	2	2	2	8	12	2	2	2	7.43	39.3	56.6	25.3	90.3	50	113.2	28	98	97	51	90	180	15	7.44	38	69.4	94.5	25.3	60	50	115.6	28	98
8	65	2	2	1.6	91.4	35.7031	2	1	1	1	1	2	2	2	2	2	1	2	2	2	8	11	1	1	1	7.44	36.8	60.1	92.1	24.7	36	166	24	103	109	45	91	253	15	7.44	35.8	78.8	96.1	24.3	60	50	131	20	97
4	62	2	1	1.57	56.2	22.8001	1	1	1	2	1	2	2	2	2	1	2	2	2	2	5	8	2	2	2	7.49	30.3	53.4	90.7	24.3	50	106.8	18	72	126	61	90	180	15	7.49	30.6	58.7	92	24.5	60	50	97.8	17	72
8	74	1	2	1.67	70.8	25.3864	1	2	1	2	1	2	2	2	2	2	2	2	2	2	8	8	2	2	2	7.37	41.3	58.3	89.6	23	60	97	16	78	133	52	88	146	15	7.41	37.7	66	93.3	23.2	70	50	94	12	75
8	60	1	1	1.7	65.3	22.5952	2	3	1	2	1	2	2	2	2	1	2	2	1	1	8	8	2	2	2	7.49	33.2	65.3	94.5	26.2	30	217.6	15	77	164	80	97	323	15										78
8	70	1	5		76.4		3	2	2	1	1	2	2	2	2	1	2	1	2	2	8	15	2	2	1	7.43	41.2	99.1	97.7	26.7	28	353	17	60	162	68	98	350	14									18	61
4	36	1	1	182	83.5	0.00252083	2	1	1	2	2	2	2	2	2	2	2	2	2	2	5	7	2	1	1	7.51	23	68.1	95.5	21.1	36	189	20	73	141	51	95	263	15	7.5	22	75	96.4	20	40	40	187.5	21	105
8	59	1	1	1.78	97	30.6148	1	2	1	2	1	2	2	2	2	1	1	2	2	1	8	5	2	2	2	7.41	34.7	69.9		21.7	36	194	26	124	139	72	93	258	15	7.41	38	135.1		23.6	60	50	225	20	119
8	60	1	1	1.69	83.4	29.2007	1	2	1	2	1	1	2	2	2	1	2	2	2	1	4	10	2	2	2	7.4	40.6	54.9		24.3	50	91.5	15	117	108	58	88	176	15	7.42	38.3	72.9		24.2	70	50	104	16	104
8	73	1	1	1.59	65.5	25.9088	2	2	1	1	1	2	2	2	2	1	2	2	2	2	8	9	2	2	2	7.4	34.9	61.1		21.2	50	122.2	14	86	128	52	92	184	15	7.4	33.4	93.1		20.4	40	50	232.75	17	81
4	68	1	1	1.55	51.5	21.436	3	2	1	2	2	2	2	2	2	2	2	1	2	2	8	13	2	2	1	7.52	34.9	60.8		27.9	40	150	31	78	103	33	95	238	15	7.49	38.3	78.5		28.5	40	40	196.25	24	64
4	57	1	2	1.63	84.7	31.8793	2	1	1	1	1	2	2	2	2	1	2	1	2	2	8	7	2	1	2	7.41	35.7	97.8	97.5	21.9	40	244.5	30	83	165	82	99	248	15	7.42	33	71.5	94.9	21.1	50	40	143	26	81
4	68	1	2	1.68	70	24.8016	2	1	2	1	1	2	2	2	2	1	2	1	2	2	1	26	2	2	1	7.43	35.4	92.4	97.3	23.4	40	231	21	87	152	50	100	250	13	7.42	33	60.9	92.1	21.9	50	50	121.8	15	90
4	73	1	1	1.66	73.8	26.7818	2	3	1	1	1	2	2	2	2	2	2	2	2	2	4	23	2	2	2	7.44	35	90	97	23.8	36	250	21	116	149	73	96	266.667	9						60	60		14	71
4	83	2	1	1.51	75	32.8933	2	1	1	2	1	2	2	2	2	2	2	2	2	2	5	22	2	1	2	7.46	40	116	98	27.7	40	290	26	80	142	97	93	232.5	15	7.44	36.2	53.7	89	24.3	40	50		14	92
4	65	1	3	1.61	54.1	20.8711	2	2	1	2	1	2	2	2	2	2	2	2	2	2	5	20	1	2	2	7.47	24	78	96	20.4	40	195	23	100	101	66	97	242.5	15	7.46	42	73	95	28.9	45	40		18	98
4	68	1	1	1.65	54.3	19.9449	1	2	1	2	1	2	2	2	2	2	2	2	2	2	1	20	2	2	2	7.46	34	21	40	18	36	58.3333	30	116	158	95	95	263.889	15	7.46	24	80	96	19.8	60	60		42	115
4	36	1	2	1.74	71	23.4509	2	2	1	2	2	2	2	2	2	2	2	2	2	2	1	6	2	2	2	7.48	37	205	100	27.8	100	205	20	92	119	83	96	96	15	7.53	25	86	97	24.3	60	40		19	82
4	31	1	3	1.69	51.5	18.0316	1	1	1	2	2	2	2	2	2	2	2	2	2	1	1	25	2	2	2	7.49	30	55	91	24.3	36	152.778	34	82	163	101	92	255.556	15						40	40		15	77
5	37	1	2				2	2	1	2	2	2	2	2	2	2	2	2	2	1	1	19	2	2	2	7.36	40.1	260.6		22	100	260.6					100		15	7.397	36	213.6		22.2	100	60	305	37	126
5	63	1	1				2	2	1	2	2	2	2	2	2	2	2	1	2	1	1	16	2	2	2	7.384	39.3	75.5		22.8	100	75.5	30	90	160	58	100	100	15	7.39	37	78.1		22.6	90	60	86.7	31	91
5	68	1	1				2	2	1	2	2	1	2	2	2	2	2	2	2	2	1	21	2	2	2	7.428	30.3	50.3		21.1	100	50.3	26	118	164	73	85	85	15	7.447	30.7	55		22.6	100	60	55	17	111
5	88	2	1				2	2	1	2	2	2	2	1	2	2	2	2	2	2	1	17	2	2	2	7.44	30.6	61.6		22.2	100	61.6	27	96			92	92	15	7.44	27.9			22.2	100	40	71.2	27	100
5	40	1	1				2	2	1	2	2	2	2	2	2	2	2	1	2	1	1	24	2	2	2	7.515	41.1	73.8		31.8	100	73.8					95	95	15	7.482	39.4	273.8		28.5	100	30	273.8	21	84
5	57	1	1				2	2	1	2	2	2	2	2	2	2	2	2	2	1	1	15	2	2	2	7.4	37.4	107.5		23	50	215					98.1	196.2	15
5	89	2	1				2	2	2	2	2	2	2	2	2	1	2	2	2	2	1	24	2	2	1						50		26	92	134	73	92	184	15						100	60		25	83
5	47	1	1				1	2	1	2	2	2	2	2	2	2	1	2	2	2	1	8	2	2	2	7.434	36.9	43		24.5	21	204.8	23	78	124	79	87	414	15	7.423	36.3	66.1		23.5	60	55	110	26	87
5	74	2	1				2	2	1	2	2	2	1	2	2	2	2	2	2	2	1	9	2	2	1	7.424	40.4	84.4		25.4	90	93.7	34				90	100	15	7.44	39.1	68.3		26.1	100	35	68.3	36	71
5	82	2	1				2	2	2	2	2	2	2	2	2	2	2	1	2	2	5	21	2	2	2	7.395	32.9	137.3		20.9	100	137.3					100	100	15	7.381	34.4	80.3		20.9	70	30	114.7	17	40
5	71	2	1				2	2	1	2	2	2	2	2	2	2	2	2	2	1	1	17	2	2	2	7.504	30.1	56.1		24.8	100	56.1	17	109	114	88	88	88	15	7.528	29.2	59		25.6	100	50	59	17	108
5	47	1	1				2	2	1	2	2	2	2	2	1	2	2	2	2	1	7	13	2	2	2	7.289	45.9	223.8		20.1	100	223.8	16	77	94	63	93	93	15	7.345	39.5	106		20.9	60	30	176.7	26	87
5	84	1	3				2	2	1	2	2	2	2	2	2	2	2	1	2	2	1	22	2	2	2	7.262	47.3	103.8		19.2	100	103.8	29				96.6	96.6	15	7.289	43.4	114		19.4	80	40	142.5		95
5	67	1	1				2	2	2	2	2	2	2	2	2	2	2	2	2	2	1	19	2	2	2	7.581	27.7	50		28.4	100	50	28	107	158	90	99	99	15	7.589	26.9	219.8		28.1	100	50	219.8	24	90
6	69	1	2	1.7	70	24.2215	2	1	1	2	1	2	2	2	2	1	2	1	1	1	5	27	1	2	2	7.29	31	105	97	15	28	375	21	121	90	65	100	357	15	7.3	30	163	99	15	40	30	407	15	104
3	76	2	1	1.46	55	25.8022	2	3	1	2	1	2	2	2	2	2	2	2	2	2	4	29	2	2	2	7.49	31	55	93	23	50	110	25	82	148	60	93	186	13	7.48	31	82	97	23	50	45	164	27	93
6	61	1	1	1.66	50	18.1449	1	2	1	1	1	2	2	2	2	1	2	2	1	1	1	19	2	2	2	7.45	31	213	100	21	100	213	17	108	110	80	100	100	13						60	40		16	110
6	81	1	1	1.68	39	13.818	1	3	1	2	1	1	2	2	2	2	2	2	2	2	4	24	2	2	2	7.42	50	95	97	32	35	271	19	77	140	54	97	277	15						35	40		20	74
6	63	1	1	1.7	88	30.4498	2	2	1	1	1	2	2	2	2	2	2	1	2	2	5	23	1	2	2	7.29	30	73	93	14	50	146	23	104	122	57	95	190	15	7.28	35	108	98	17	40	50	270	17	116
6	59	1	1	1.6	56	21.875	1	2	1	1	2	2	2	2	2	1	2	2	2	2	8	17	2	2	1	7.26	29	86	94	13	100	86	40	146	125	75	97	97	15						25	50		16	83
6	59	1	5	1.6	80	31.25	1	2	1	1	1	2	2	2	2	1	2	2	2	2	8	33	1	1	2	7.42	29	91	97	18	100	91	32	136	92	54	100	100	15	7.35	32	98	97	18	40	50	245	20	99
6	70	1	1	1.68	44	15.5896	2	2	1	2	2	2	2	2	2	2	2	2	2	1	1	24	2	2	2	7.43	30	53	88	19	21	252	30	127	116	81	80	380	15	7.45	29	77	96	19	50	60	154	24	125
6	64	1	1	1.67	60	21.5139	3	2	1	1	1	2	2	2	2	2	1	2	2	2	6	21	2	1	2	7.38	30	70	94	18	60	116	40	94	132	132	94	156	15	7.39	28	77	95	17	60	60	128	32	91
6	19	1	2	1.7	66	22.8374	2	3	1	2	2	2	1	2	2	2	2	2	2	2	4	11	2	2	2	7.46	45	78	91	32	36	216	40	133	108	67	95	263	15						30	30		32	124
6	75	2	1	1.55	74	30.8012	2	3	1	1	1	2	2	2	2	2	2	2	2	1	5	26	2	2	2	7.32	38	75	94	20	36	208	17	79	113	83	100	277	15						50	50		19	76
6	89	2	1	1.42	45	22.317	2	2	1	2	2	2	2	2	2	1	2	2	1	2	4	26	2	2	2	7.31	42	60	92	21	36	166	20	102	135	87	90	250	11	7.35	40	71	95	21	50	60	118	17	92
6	73	1	3	1.57	54	21.9076	2	2	1	1	2	2	2	2	2	2	2	1	2	2	4	18	1	2	2	7.41	22	55	88	14	100	55	25	77	129	64	91	91	14	7.38	21	67	93	12	60	60	111	21	75
6	49	1	3	1.72	65	21.9713	1	2	1	2	2	2	2	2	2	2	2	2	2	2	5	11	2	1	2	7.45	38	77	96	27	21	366	28	104	128	69	97	461	15	7.4	47	127	99	29	21	40	604	30	92
3	77	1	5	1.75	85	27.7551	1	1	1	1	1	2	2	2	2	2	2	2	1	2	4	26	2	2	2	7.46	48	95	98	27	36	263	40	110	147	97	100	277	7						30	50		27	93
6	66	2	1	1.65	64	23.5078	2	2	1	2	1	2	2	2	2	2	2	2	2	1	4	24	1	2	2	7.2	35	97	95	13	35	277	19	88	83	53	95	271	14						45	40		21	99
3	77	2	1	1.6	57	22.2656	2	1	1	2	1	2	2	2	2	2	2	2	2	2	4	18	2	1	2	7.45	33	75	97	22	50	150	27	103	133	81	95	190	10	7.48	29	68	96	21	40	60	170	25	102
6	55	2	1	1.62	60	22.8624	2	2	1	1	1	2	2	2	2	2	2	2	2	2	4	21	1	2	2	7.38	40	68	93	24	40	170	20	109	88	60	93	232	15						36	60		19	110
6	75	1	1	1.4	42	21.4286	1	3	1	2	1	1	1	2	2	2	2	2	2	2	4	23	2	2	2	7.4	39	78	95	24	35	222	19	99	107	69	100	285	14						35	60		22	94
3	65	1	1	1.75	71	23.1837	1	3	1	2	2	2	2	2	2	2	2	2	2	2	4	23	2	2	2	7.48	32	94	98	23	50	188	26	92	155	92	94	188	11	7.45	32	112	98	22	40	60	280	21	79
6	85	2	1	1.63	50	18.8189	2	3	1	2	1	2	2	2	2	2	2	2	2	2	4	35	1	2	2	7.35	54	81	95	30	50	162	24	77	112	46	95	190	14						50	40		21	113
6	86	1	1	1.55	45	18.7305	3	2	1	2	1	2	2	2	2	1	2	2	2	2	1	19	1	2	2	7.5	52	84	97	41	28	300	23	106	157	95	99	353	15						30	40		22	117
3	40	1	1	1.72	80	27.0416	2	1	1	2	1	2	2	2	2	2	2	2	2	2	4	11	2	2	1						28		34	105	177	108	99	353	14	7.41	38	144	99	24	40	60	360	22	96
6	88	1	1	1.73	53	17.7086	2	2	1	1	1	2	2	2	2	2	2	1	2	2	1	28	1	2	2	7.31	42	79	94	21	100	79	21	87	75	34	99	99	14	7.42	30	104	98	20	35	60	297	21	87
6	75	1	3	1.65	100	36.7309	2	3	1	1	2	2	2	2	2	1	1	2	2	1	4	23	1	2	2	7.29	38	121	98	19	60	201	25	126	141	82	94	156	15	7.32	38	77	94	20	30	40	256	25	112
6	58	1	1	1.58	70	28.0404	3	2	1	1	1	2	2	2	2	1	2	2	2	1	4	21	1	2	2	7.43	24	78	96	15	50	156	28	61	91	49	100	200	15						40	60		30	68
6	62	1	1	1.63	70	26.3465	1	2	1	2	1	2	2	2	2	1	2	2	2	2	1	14	2	2	2	7.36	40	100	98	22	35	285	35	87	155	78	92	262	15						40	50		30	95
6	63	1	1	1.76	100	32.2831	1	3	1	1	1	2	2	2	2	2	2	2	2	1	4	22	1	2	2	7.36	40	66	92	23	50	132	24	114	109	69	93	186	15						50	50		22	108
6	60	1	1	1.75	52	16.9796	1	2	1	2	2	1	2	2	2	2	2	2	2	1	1	16	1	2	2	7.36	36	114	98	20	80	142	30	113	65	37	92	115	14	7.35	32	50	84	18	90	60	55	28	122
6	69	1	1	1.56	53	21.7784	2	2	1	2	1	2	1	2	2	2	2	2	1	2	1	12	2	2	2	7.4	34	75	96	21	50	150	13	101	130	74	92	184	15	7.4	35	74	95	21	60	45	123	20	102
6	69	1	1	1.56	53	21.7784	2	2	1	2	1	2	1	2	2	2	2	2	1	2	5	13	2	1	2	7.43	34	55	89	22	80	68	21	105	161	52	95	118	14	7.41	40	219	100	24	80	50	273	14	103
6	57	1	2	1.59	70	27.6888	2	2	1	1	2	2	2	2	2	2	2	2	2	2	1	16	2	2	2	7.38	34	183	100	20	100	183	35	108	149	64	100	100	15	7.33	38	90	96	20	60	60	150	26	85
6	70	1	1	1.71	65	22.2291	2	2	1	2	2	2	2	2	2	2	2	2	2	1	1	18	2	2	2	7.39	40	55	88	23	100	55	34	104	142	79	93	93	15	7.35	37	59	89	20	60	40	98	14	108
6	57	1	1	1.71	74	25.3069	1	2	1	1	1	2	2	2	2	1	2	1	1	2	5	22	1	2	2	7.43	31	245	100	20	40	612	27	91	101	47	100	250	11	7.44	33	208	100	22	30	40	693	15	88
6	36	1	1	1.67	70	25.0995	2	1	1	2	2	2	1	2	2	2	2	2	2	2	4	23	2	2	2	7.35	46	80	95	25	35	228	21	100	144	75	96	274	14	7.36	45	75	94	25	50	50	150	23	104
6	67	1	1	1.62	39	14.8605	2	2	1	1	2	2	2	2	2	1	2	2	2	1	8	24	1	1	2	7.14	83	87	94	28	21	414	20	117	104	69	92	438	10	7.15	75	71	87	26	40	50	177	14	88
3	67	1	1	1.69	53	18.5568	1	3	1	2	2	2	2	2	2	2	2	2	2	2	4	25	2	2	2	7.41	37	120	99	23	40	300	27	88	147	61	97	242	10
7	60	1	1	1.76	70	22.5981	2	1	1	1	1	2	2	2	2	1	2	2	2	1	1	24	2	2	1	7.41	45	76	95	28.1	30	253	23	92			98	327	15	7.42	41	71	94	25.9	30	40	237	33	95
7	53	1	1	1.74	74.2	24.5079	1	3	1	2	2	2	2	2	2	2	2	2	2	2	8	38	2	1	2						36		38	84			94	261							30	60		24	99
7	53	1	3	1.7	70	24.2215	2	3	1	2	2	2	2	2	2	2	2	2	2	2	1	23	2	1	1						28		31	63			100	357	14						28	50		32	63
7	90	1	1	1.57	40.9	16.593	1	3	1	2	2	1	2	2	2	1	2	1	2	2	2	33	2	2	2						28		20	98			97	346	15						28	40		15	77
7	74	1	1	1.59	67.6	26.7394	2	3	2	1	1	2	2	2	2	2	2	2	2	2	5	17	2	2	2						32		24	73	110	84	96	300	15						40	40		34	68
7	63	1	1	1.56	57.5	23.6275	2	1	1	1	1	2	1	2	2	2	2	2	2	2	5	30	2	2	2	7.45	39	70	94	26.6	36	194	16	102			94	261	15						35	35		18	105
7	59	1	1	1.75	60	19.5918	2	1	2	2	2	2	2	2	2	2	2	2	2	2	4	36	2	1	2	7.25	54	54	83	23.1	36	150	18	119			84	233	6	7.29	46	67	91	21.7	70	60	96	31	120
7	83	2	1		60		2	2	2	2	1	2	2	2	2	2	2	2	2	1	4	12	1	2	2	7.4	25	66	93	15	28	236	27	96			92	329		7.42	28	82	96	17.5	40	40	205	22	84
7	26	1	2		60		2	1	2	2	2	2	2	2	2	2	2	2	2	2	1	10	2	2	2						30		29	119			91	303	15	7.42	34	75	95	21.4	30	50	250	26	105
7	74	1	5	1.6	80.9	31.6016	3	1	2	1	1	2	2	2	2	1	2	1	2	2	1	27	1	1	2						30		35	82	198	78	95	19	15	7.48	24	48	88	17.7	60	30	80	38	82
7	77	1	1	1.62	54.2	20.6523	2	2	2	2	1	2	2	2	2	2	2	2	2	2	1	21	1	1	2						48		36	107	121	80	82	171		7.5	32	66	95	24	40	60	165	26	122
7	36	1	3	1.63	82.5	31.0512	2	1	2	2	2	2	2	2	2	2	2	2	2	2	1	28	2	1	2	7.39	32	61	92	18.6	50	122	52	111	114	74	94	188	15						50	50		57	113
7	73	2	1	1.56	81	33.284	2	1	2	1	1	2	2	2	2	2	2	2	2	2	1	17	2	2	2	7.34	25	64	93	13.1	35	183	27	80	97	53	95	271	15						45	60		16	68
7	56	1	1	1.72	67.9	22.9516	2	2	2	2	2	2	2	2	2	2	2	2	2	2	5	16	2	2	1						28		39	121			94	336	15						35	40		28	119
7	74	1	1	1.61	72.9	28.1239	3	3	2	2	2	2	2	2	2	2	2	2	2	2	1	27	2	2	2	7.34	37	95	96	19.7	50	19	22		162	58	99	198	12	7.34	35	134	98	18.7	30	60	447	19	99
7	61	1	3	1.66	77	27.9431	2	3	2	1	1	1	2	2	2	1	2	1	2	1	1	17	1	2	2	7.39	22	126	98	21.8	40	315	36	118	95	55	86	215	15						50	40		26	111
7	69	1	1	1.65	49.9	18.3287	1	2	2	2	2	1	2	2	2	2	2	2	2	1	2	10	2	2	2	7.47	38	56	90	27	45	124	21	102	106	76	83	184	15						40	40		17	104
7	69	1	1	1.65	49.9	18.3287	1	2	2	2	2	1	2	2	2	2	2	2	2	1	2	10	2	2	2						40		23	96	115	82	91	228	15						60	30		21	105
7	69	1	1	1.65	49.9	18.3287	1	2	2	2	2	1	2	2	2	2	2	2	2	1	2	10	2	1	2	7.46	26	56	91	18	50	112	32	127	121	93	92	184
7	45	2	3	1.5	55	24.4444	2	2	1	1	2	2	2	2	2	2	2	2	2	2	1	41	1	2	2	7.48	33	72	94	24	35	206	31	85			95	271	15	7.47	33	71	94	23.4	50	50	142	28	76
7	66	1	1	1.67	62.9	22.5537	1	3	2	1	2	2	2	2	2	2	2	2	2	1	4	14	2	2	2						36		16	67	128	64	87	242							45	60		13	69
7	60	1	1	1.65	53.7	19.7245	1	3	2	2	2	1	2	2	2	2	2	2	2	1	4	10	2	2	2	7.47	31	78	96	22.3	80	98	23	106			99	124	15						60	40		23	114
7	73	2	1	1.56	48.6	19.9704	2	3	2	2	1	2	2	2	2	2	2	2	2	2	1	9	2	2	2	7.52	34	64	94	26.8	35	183	20	95	103	59	94	269							50	40		19	102
7	65	2	3	1.53	57	24.3496	2	2	2	1	1	2	1	2	2	1	2	1	2	2	1	17	2	1	2	7.35	30	96	97	16.1	30	320	19	85	159	75	98	327	15						30	40		20	84
7	40	2	1	1.68	83.1	29.443	2	1	2	2	2	2	2	2	2	2	2	2	2	1	1	18	2	1	2	7.43	45	94	97	29.1	40	235	24	115			98	245	15						35	60		38	123
7	75	1	1	1.62	60.7	23.1291	1	2	2	2	1	2	1	2	2	2	2	1	2	2	1	17	2	1	2	7.41	34	58	90	21.1	35	166	27	103	172	80	90	257	15						50	50		17	163
7	75	1	1	1.62	60.7	23.1291	1	2	2	2	1	2	1	2	2	2	2	1	2	2	1	17	2	1	2	7.42	34	62	92	21.4	50	124	24	97	114	94	94	188	15	7.44	34	68	93	22.6	60	40	113	39	100
7	32	1	1				2	2	2	2	2	2	2	2	2	2	2	2	2	2	8	10	2	1	2						30		17	83	116	75	100	333	15						35	40		21	103
7	63	1	3	1.65	68	24.977	1	2	2	2	2	2	2	2	2	2	2	2	2	2	5	16	2	1	2	7.38	19	87	96	10.9	28	311	29	75			98	350	15	7.39	20	80	95	11.9	30	40	267	39	78
7	51	1	3	1.48	55.4	25.2922	1	2	2	1	2	2	2	2	2	2	2	2	2	2	5	8	2	2	2						28		19	90	159	68	98	354	15	7.45	33	106	98	22	28		379	27	91
7	55	1	5	1.63	75	28.2284	1	1	1	2	1	2	2	2	2	1	2	2	2	2	8	17	2	2	2	7.44	33	70	94	21.9	30	233	20	83			96	320	15	7.41	38	82	96	23.6	30	40	273	19	95
7	18	1	3	1.6	31.2	12.1875	2	1	2	2	2	2	2	2	2	2	2	2	2	2	1	16	2	1	2						25		34	107	97	72	100	400	15						30	50		36	147
7	59	1	3	1.65	50.4	18.5124	1	3	2	1	2	2	2	2	2	2	2	2	2	2	1	27	1	2	2						40		23	101	109	65	97	243	14	7.39	31	77	94	18.2	40	60	193	18	76
7	80	1	1	1.58	59	23.634	2	2	2	1	1	2	2	2	2	1	2	1	2	2	1	24	2	1	1	7.57	35	74	95	31.2	35	211	16	88	151	96		97	15
7	59	1	1	1.77	79.85	25.4876	2	2	1	2	1	2	2	2	2	2	2	2	2	2	8	24	1	2	2	7.47	43	70	94	30.2	30	233	19	76			95	317	11	7.44	52	70	94	34.6	30	60	233	15	69
7	77	1	1		84.1		2	2	2	2	1	1	1	2	1	2	2	2	2	2	2	18	2	1	2	7.33	50	107	98	25.8	25	428					98	392	15	7.28	55	109	98	25.4	30	40	363	21	88
7	84	1	1	1.6	65.9	25.7422	2	2	2	2	2	2	1	2	2	2	2	2	2	2	3	35	1	1	2	7.35	24	65	92	12.7	36	181	28	108	122	62	96	267	15	7.39	23	59	92	13.3	25	60	236	27	99
7	76	1	1	1.6	44.9	17.5391	1	2	2	2	2	1	2	2	2	1	2	2	2	1	2	25	1	1	1	7.38	46	63	90	27	36	175	28	86	156	78	90	250	15						36	40		31	80
7	80	1	1	1.6	55.3	21.6016	2	2	2	2	2	2	2	2	2	2	2	2	2	2	8	15	2	2	2	7.33	38	68	94	19.3	50	136	18	66	124	59	97	194	15						35	40		20	66
7	31	2	2	1.54	55	23.1911	2	1	2	2	2	2	2	2	2	2	2	2	2	2	1	12	2	2	2	7.37	33	65	93	18.4	50	130	27	119	86	49	92	184	15						50			20	107
7	84	1	1	1.65	57.7	21.1938	3	3	2	1	1	2	2	2	2	2	2	2	2	2	4	16	2	1	2	7.35	49	51	83	26.6	36	142	15	75			87	242	15	7.42	41	64	92	25.7	60	60	107	10	82
7	58	2	3	1.55	37.7	15.692	3	2	2	1	1	2	2	2	2	2	2	1	2	1	5	3	2	1	1	7.48	29	57	89	21.1	40	143	21	114	147	94	95	238
7	58	2	3	1.55	37.7	15.692	3	2	2	1	1	2	2	2	2	2	2	1	2	1	5	3	2	1	1	7.51	29	60	92	23	40	150	17	98	147	88	98	245		7.51	28	79	96	21.5	40	60	198	13	86
7	61	1	1	1.66	62.8	22.79	3	1	1	2	2	1	2	2	2	2	2	2	2	1	2	20	2	1	2	7.46	44	95	98	30.7	30	317	25	70	134	80	98	327
7	75	1	1		69.4		2	2	2	2	2	2	2	2	2	2	2	2	2	2	4	14	2	1	1	7.36	35	48	81	19.4	80	60	19	96	116	86	86	108	15	7.41	32	68	93	19.9	60	60	113	19	102
7	75	1	1	1.64	73	27.1416	2	2	2	1	1	2	2	2	2	2	2	2	2	2	1	15	2	2	2	7.44	28	76	96	18.6	80	95	31	128	142	100	97	121	15	7.42	30	89	97	19.3	40	60	223	27	77
7	82	2	1	1.54	60	25.2994	2	1	2	1	1	2	2	2	2	1	2	1	2	2	1	25	2	2	2	7.25	21	53	83	9	50	106	25	90	124	62	91	182		7.26	25	76	94	10.8	50	30	152	19	82
7	61	2	5	1.65	38.4	14.1047	2	1	2	1	1	2	2	2	2	2	2	2	2	2	4	27	2	2	2	7.41	33	55	91	20.9	28	196	30	116	148	86	97	346	15	7.37	37	90	97	20.8	35	40	257	19	109
7	57	1	1	1.7	80	27.6817	2	1	2	2	1	2	2	2	2	2	2	2	2	2	4	10	2	1	1						50		26	65	115	77	96	192	15	7.35	42	74	94	22.9	50	40	148	34	89
7	57	1	1	1.7	80	27.6817	2	1	1	2	1	2	2	2	2	2	2	2	2	2	4	10	2	1	1	7.4	47	101	97	28.3	40	253	24	61			100	250	15	7.45	39	87	97	26.4	30	40	290	20	55
7	73	1	5	1.76	53.1	17.1423	2	1	2	1	2	2	2	2	2	2	2	2	2	2	1	27	1	1	1	7.37	20	88	97	11.3	28	314	37	146	105	73	98	350							60	60		33	141
7	47	1	1	1.75	105	34.2857	2	1	2	1	1	2	2	2	2	2	2	1	2	2	5	19	2	1	1	7.43	38	68	93	24.5	35	194	18	69	150	73	96	274	15						60	60		18	69
7	70	1	5	1.68			2	1	2	2	1	2	2	2	2	1	2	2	2	2	5	11	2	2	1	7.35	39	72	95	20.9	30	240	26	104	136	77	97	323							30	40		22	81
7	19	1	1	1.72	56.3	19.0306	1	1	2	2	2	2	2	2	2	2	2	2	2	2	1	13	2	2	2	7.43	33	88	98	21.2	24	367	31	135	122	85	99	413	15	7.4	37	70	95	22.4	30	45	233	33	122
7	40	1	1	1.76	86.3	27.8603	3	4	2	1	1	2	2	2	2	2	2	1	2	2	1	12	2	2	1	7.4	32	47	84	19.4	80	59	25	106	153	79	91	114	15	7.37	31	96	96	17.9	50	40	192	19	116
7	46	1	1	1.5	75.9	33.7333	2	1	2	2	1	2	2	2	2	2	2	1	2	2	1	19	2	2	2	7.34	23	58	90	12.2	21	276	22	75	88	55	96	457		7.37	19	178	99	10.9	60	60	297	19	119
7	49	2	2	1.57	95	38.5411	2	1	2	2	1	2	2	2	2	2	2	2	2	2	1	10	1	1	1	7.42	31	63	92	19.6	80	79	27	103			91	114	15	7.41	29	67	93	18.1	60	50	112	24	92
7	84	1	1	1.65	62	22.7732	2	2	2	2	1	2	2	2	2	2	2	2	2	1	5	21	1	2	1	7.27	37	57	88	16.7	40	143	24	113	113	53	89	223	15						60	40		20	110
7	65	1	3	1.67	94.7	33.956	2	1	2	1	2	1	2	2	2	1	2	1	2	2	8	25	1	1	2	7.4	38	55	87	23	40	138	36	101	94	71	90	225	15	7.4	41	68	92	25.2	60	40	113	24	94
7	65	1	3	1.67	94.7	33.956	2	1	2	1	2	1	2	2	2	1	2	1	2	2	8	25	1	1	2	7.46	47	64	93	32.6	40	160	18	81			94	235	15						40	40		18	81
7	73	1	1	1.67	64.1	22.984	2	1	1	1	1	2	2	2	2	1	2	2	2	2	1	27	2	1	2	7.49	27	56	91	20.3	50	112	21	87	159	84	93	186	15	7.48	27	62	93	20	50	50	124	28	84
7	58	1	5	1.71	127.7	43.6716	2	1	2	1	1	2	2	2	2	1	2	2	2	2	1	14	2	1	2	7.39	52	77	95	30.7	25	308	19	78	140	64	97	388	15						25	40		12	83
7	63	1	1	1.65	60	22.0386	2	1	1	1	1	2	2	2	2	1	2	2	2	2	1	10	2	2	1	7.39	35	73	94	20.6	40	183	29	102	82	59	97	243	15						40	50		30	98
7	77	1	1	1.46	54.6	25.6146	1	1	2	2	1	2	2	2	2	2	2	2	2	2	1	11	2	1	2						80		28	88	114	74	90	113	15	7.49	31	47	86	23.1	50	50	94	38	82
7	77	1	1	1.46	54.6	25.6146	1	1	2	2	1	2	2	2	2	2	2	2	2	2	1	11	2	1	2	7.53	33	56	90	26.8	35	160	20	94			91	260	15						45	50		27	110
7	81	1	3	1.56	63.6	26.1341	2	1	2	2	1	2	2	2	2	1	2	1	2	1	5	22	2	2	2	7.38	31	58	88	18.2	50	116	33	80			79	158	15	7.47	28	73	95	19.5	50	50	146	24	129
7	51	2	1	1.68	55.3	19.5933	2	1	2	2	2	2	2	2	2	2	2	2	2	2	1	31	2	2	2	7.48	29	63	92	20.7	50	126	32	82	138	77	97	194	15	7.48	32	53	87	23.5	45	40	118	30	82
7	82	1	1	1.64	53.3	19.8171	3	1	2	1	2	2	2	2	2	2	2	2	2	2	1	17	2	2	2	7.43	30	68	95	19.6	40	170	25	123	143	105	93	233	13	7.43	32	70	95	21.1	30	50	233	22	96
7	23	1	3	1.46	80	37.5305	2	1	2	2	2	2	2	2	2	2	2	2	2	2	1	11	2	2	2	7.48	39	62	93	28.7	32	194	18	110	115	70	93	291	15	7.46	40	62	93	27.4	50	40	124	20	92
7	56	2	3	1.52	75.1	32.5052	2	2	1	1	1	2	2	2	2	2	2	2	2	2	4	33	2	2	2	7.42	34	73	94	21.8	35	209	24	100			97	277	10						35	60		27	104
7	49	1	3	1.65	88.9	32.6538	1	1	2	2	2	1	1	1	2	2	2	2	2	1	1	15	2	1	2	7.36	79	57	89	43.6	40	143	22	84	105	69	90	225	14	7.37	83	72	94	47.3	40	55	180	27	87
7	54	1	4	1.76	74.8	24.1477	2	1	2	2	2	2	2	2	2	2	2	2	2	2	5	38	2	2	2	7.41	33	81	96	20.3	5	162	20	105	118	101	95	190	15	7.44	28	79	96	18.7	50	40	158	29	120
7	83	2	1	1.5	38.1	16.9333	1	2	1	2	1	2	2	2	2	2	2	2	2	2	1	16	1	1	2						40		19	109			100	250	15						25	40		22	101
7	71	2	1	1.53	53.4	22.8117	2	1	2	2	1	2	2	2	2	2	2	1	1	2	5	22	1	2	2	7.41	28	91	97	18	80	114	41	135			68	85	14						35	50		26	117
7	56	2	5		73.5		2	1	2	2	1	2	2	2	2	2	2	2	2	2	5	22	1	2	2	7.39	29	60	91	17.2	21	286	40	118	14	59	95	452	15	7.46	26	62	94	17.9	25	60	248	31	113
7	64	2	3	1.57	57.7	23.4087	2	3	2	2	1	2	2	2	2	2	2	1	2	1	5	42	2	2	2	7.4	39	77	95	23.5	25	308	13	65			97	388	11	7.4	35	103	98	21.7	35	40	294	24	66
7	64	2	3	1.57	57.7	23.4087	2	2	1	1	1	2	2	2	2	2	2	1	2	1	5	42	2	1	2	7.39	37	91	96	18.4	80	114	45	104	157	59	90	113	15						40	50		27	91
7	85	2	2	1.5	49.3	21.9111	2	2	2	1	1	2	2	1	2	2	2	1	2	2	4	25	2	1	1						40		19	92	166	73	89	223	15						50	40		18	88
7	47	2	2	1.65	88.8	32.6171	2	2	2	1	2	2	2	2	2	1	2	1	2	2	8	11	2	1	1						40		20	79	128	71	93	233
7	83	1	1	1.6	58.6	22.8906	2	2	2	2	1	2	2	2	2	2	2	2	2	2	1	14	2	1	1						50		25	61	112	44	93	186	15						40	60		19	60
7	55	1	5	1.68	57.8	20.479	2	1	2	1	2	2	2	2	2	2	2	2	2	2	1	30	2	1	1						40		23	103	131	87	94	235							45	40		20	90
7	79	2	1	1.6	57.4	22.4219	2	1	2	1	1	2	2	2	2	1	2	2	2	1	1	17	2	2	1						40		43	104			93	233	15						45	60		28	110
7	59	1	1	1.54	40.1	16.9084	2	3	1	2	2	2	2	2	2	2	2	2	2	1	4	32	1	2	2	7.41	25	68	94	15.5	80	85	22	108			87	109	15						40	50		16	85
7	76	2	1	1.5	60	26.6667	2	1	1	1	1	2	2	2	2	2	2	2	2	2	5	30	1	2	1	7.41	43	68	94	27	40	170	10	76			96	240	15	7.45	43	60	92	28.9	50	45	120	12	80
7	80	2	1	1.58	54	21.6311	2	2	2	1	1	2	2	2	2	1	2	1	2	2	1	19	2	2	1						50		20	78	136	46	98	196	15						35	40		18	75
7	80	2	1	1.58	54	21.6311	2	2	2	1	1	2	2	2	2	1	2	1	2	2	1	19	2	2	1						30		21	61	137	49	98	327	15	7.45	34	53	87	22.8	35	40	151	19	70
7	68	1	2		102.6		2	1	2	1	1	2	2	2	2	1	2	2	2	2	1	18	2	2	1						40		32	90	107	66	95	238	15	7.41	37	77	95	22.8	40	40	193	26	82
7	84	1	3	1.58	39.8	15.943	2	1	2	1	2	2	2	2	2	2	2	2	2	2	1	17	2	1	2						50		28	135	16	85	97	194	15						35	60		19	130
7	80	2	1	1.49	43	19.3685	2	1	2	1	1	2	2	1	2	2	2	2	2	2	5	30	1	1	1	6.88	15	139	97	2.8	21	662	26	86			100	476	14	7.36	18	150	99	10	25	60	600	17	102
7	76	1	1	1.56	57.8	23.7508	2	1	2	2	2	2	2	2	2	2	2	2	2	2	1	34	1	2	2						50		27	106	108	49	92	184		7.43	30	65	97	92	55	60	118	24	105
7	75	1	1	1.72	55	18.5911	2	1	1	1	1	2	2	2	2	2	2	2	2	2	1	35	2	2	1	7.44	40	59	90	26.5	50	118	12	67	162	63	91	182	15						50	60		19	70
7	75	1	1	1.72	55	18.5911	2	1	1	1	1	2	2	2	2	2	2	2	2	2	1	35	2	2	1						40		18	65			84	210	15						60	45		23	67
7	46	1	1	1.78	69.9	22.0616	2	1	2	2	2	2	2	2	2	2	2	2	2	1	1	12	2	2	2						35		32	89	100	62	93	266	15	7.47	31	80	95	21.9	35	50	229	28	70
7	78	2	1	1.53	37.5	16.0195	2	1	2	2	1	2	2	2	2	2	2	2	2	2	1	19	2	2	1	7.47	30	75	95	21.1	80	94	22	83	117	67	90	113	15						80	20		27	85
7	78	2	1	1.53	37.5	16.0195	2	1	2	2	1	2	2	2	2	2	2	2	2	2	1	19	2	2	1	7.42	36	85	96	22.5	30	283	22	72	114	52	98	327	15						35	60		20	75
7	82	1	1	1.64	62.6	23.2748	3	2	1	1	1	2	2	2	2	2	2	2	2	1	5	34	2	2	2	7.34	26	67	93	13.7	35	191	17	80	149	50	96	274	15						40	60		20	83
7	76	1	3	1.62	62.1	23.6626	2	1	1	2	2	2	2	2	2	2	2	2	2	2	1	51	2	1	2	7.39	33	86	96	19.3	35	246	22	83	149	80	100	286							60	60		29	82
7	76	1	3	1.62	62.1	23.6626	2	1	1	2	2	2	2	2	2	2	2	2	2	2	1	51	2	1	2	7.36	34	73	93	18.9	40	183	40	76	153	73	95	238	15						50	45		30	82
7	81	1	1	1.59	59.4	23.4959	2	3	2	2	1	2	2	2	2	2	2	1	2	2	1	28	2	2	2	7.31	42	96	96	21	50	192	18	117	160	100	97	194	15	7.42	44	116	98	27.8	50	50	232	23	113
7	54	2	3	1.45	60.9	28.9655	2	2	2	1	1	2	2	2	2	2	2	2	2	2	1	34	2	2	1	7.39	41	82	96	24.3	40	205	25	109	121	89	100	250	15						35	50		29	107
7	58	2	3	1.6	56.5	22.0703	2	2	2	1	1	2	2	2	2	2	2	2	2	2	5	17	1	2	2	7.31	27	64	90	13.5	50	128	18	87	92	59	84	168	15						40	60		22	77
7	78	1	1	1.68	38.4	13.6054	2	1	2	2	1	2	2	2	2	2	2	2	2	1	1	15	1	1	2						50		34	86	107	73	94	188	15	7.37	44	60	88	24.7	40	60	150	29	70
7	83	1	1	1.58	57.8	23.1533	3	3	2	2	2	2	2	2	2	2	2	2	2	2	4	21	2	2	2	7.33	37	54	88	19.5	50	108	29	90	145	71	90	180	15						50	40		9	66
7	79	1	1	1.65	45.7	16.786	2	1	2	2	1	1	2	2	2	2	2	2	2	2	2	18	2	1	2	7.48	36	70	95	26	21	333	24	113	127	63	95	452	15						24	60		26	125
7	77	2	1	1.53	56	23.9224	2	1	2	1	1	2	2	2	2	2	2	2	2	2	1	36	2	2	2	7.4	32	54	89	19.3	80	68	36	68	157	107	90	113	15						60	60		33	78
7	74	2	1	1.58	56	22.4323	2	2	2	1	1	2	2	2	2	2	2	1	2	2	1		2	2	2	7.41	28	74	95	17	30	247	19	74			97	323	15						40	60		21	93
7	59	1	1	1.65	65	23.8751	2	2	2	2	1	2	2	2	2	2	1	1	2	2	1	26	2	1	2	7.43	26	67	93	17.1	40	169	29	79	125	51	99	248	12						40	60		24	74
7	77	2	1	1.43	60	29.3413	2	1	1	1	1	2	2	1	2	1	2	1	2	2	1	33	1	2	2	7.28	36	100	97	16.7	28	357	21	83	111	44	100	357	15						25	40		18	81
7	47	1	3	1.85	113.5	33.1629	2	1	1	1	2	2	2	2	2	2	2	1	2	2	4	32	2	2	2	7.42	31	92	96	19.2	35	263	26	80			97	277	15	7.42	32	89	96	20.3	35	60	254	30	76
7	91	1	1	1.61	52.3	20.1767	2	2	2	2	1	2	2	2	2	2	2	1	2	2	5	20	2	2	1	7.49	29	81	95	21.6	35	231	22	72			99	283	14						45	60		20	66
7	68	1	1	1.73	54.4	18.1764	2	1	2	2	1	2	2	2	2	1	2	2	2	1	5	37	1	2	2	7.33	20	141	98	10.3	32	441	21	107	112	78	100	313	15
7	63	1	2	1.91	120	32.8938	2	1	2	1	1	2	1	2	2	2	2	2	2	2	5	22	1	2	2	7.35	44	64	90	23.9	28	229	28	142	93	55	88	314	15						50	60		35	130
7	63	1	2	1.91	120	32.8938	2	1	1	1	1	2	1	2	2	2	2	2	2	2	4	22	1	2	2	7.28	66	87	96	30.1	36	242	12	77			97	269	15						35	50		13	74
7	59	1	1	1.62	58	22.1003	2	2	2	2	2	2	2	2	1	2	2	2	2	2	1	10	2	2	2	7.48	30	83	96	21.7	80	104	18	88	171	95	98	123	15	7.49	32	57	91	23.8	40	50	143	21	78
7	58	1	2		68		2	2	2	1	2	2	2	2	2	1	2	2	2	2	1	15	2	2	2															7.51	38	67	94	29.2	40	50	168	24	75
7	83	1	5	1.71	57.3	19.5958	2	1	2	1	2	2	2	2	2	2	2	2	2	1	8	25	1	2	2	7.49	30	151	98	21.9	45	336	26	101	119	55	100	222	14	7.48	27	77	94	19.6	60	60	128	26	102
7	74	2	1	1.58	56.3	22.5525	2	1	2	1	1	2	2	2	2	2	2	1	2	2	1	23	3	2	2	7.4	33	56	88	20.4	35	160	27	78	153	66	91	260	15	7.42	28	79	95	17.9	45	60	176	25	86
7	36	1	1	1.8	82.2	25.3704	2	1	2	2	2	2	1	2	2	2	2	2	2	2	1	5	1	2	2	7.4	34	66	93	20.9	28	236	23	122	93	66	95	339	15	7.46	31	80	97	21.3	50	50	160	29	112
7	29	1	5	1.6	61.8	24.1406	2	1	2	2	2	2	2	2	2	2	2	2	2	2	4	11	2	2	2	7.43	37	145	98	23.5	28	518	26	115	146	69	95	339	15	7.44	37	76	96	24.8	21	60	362	29	117
7	48	1	1	1.77	65.4	20.8752	2	2	2	2	2	2	2	2	2	2	2	2	2	2	1	8	2	2	2	7.53	33	107	98	27.3	50	214	21	108	131	81	98	196	15	7.49	34	84	96	25.8	40	60	210	18	87
7	80	2	3	1.55	83.4	34.7138	2	1	2	1	1	2	2	2	2	1	2	1	2	2	8	22	2	1	2	7.4	41	63	91	24.9	40	158	20	64	164	74	96	240	15						40	60		15	75
7	69	1	1	1.64	60.5	22.4941	2	3	2	1	1	2	2	2	2	2	2	2	2	2	4	16	2	2	2	7.45	34	59	92	22.9	50	118	19	113	150	81	96	192	15	7.43	35	76	95	22.5	40	40	190	12	76
7	44	2	3	1.53	44.15	18.8603	2	2	2	2	2	2	2	2	2	2	2	2	2	1	5	18	2	1	2	7.5	35	71		27	30		20	118			98	327	15						0.3	60		21	118
7	43	2	1	1.58	81	32.4467	2	1	2	1	1	2	2	2	2	2	2	2	2	1	5	34	2	2	1	7.45	38	61	92	26.1	40	153	16	68	100	58	93	233	14						50	60		13	64
7	59	2	1	1.52	61	26.4024	2	1	2	1	2	2	2	2	2	2	2	2	2	2	1		2	2	2	7.22	32	90	95	12.8	50	180	30	139	157	75	92	184	15						100	60		44	137
7	42	2	1	1.6	67.8	26.4844	2	1	2	1	1	2	2	2	2	2	2	2	2	2	4	24	2	2	2						28		39	121	105	59	100	357	14						25	60		29	114
7	92	1	1	1.63	59	22.2063	3	2	2	2	1	2	2	2	2	2	2	2	2	2	5		2	2	2	7.42	26	58	89	17.5	24	242	40	129	100	39	91	379	7						35	60		26	118
7	58	1	3	1.7	70	24.2215	2	3	2	1	1	2	2	2	2	1	2	1	2	2	4		2	2	2						80		29	81			91	114	15						50	60		28	77
7	42	1	1	1.71	112	38.3024	2	1	1	2	2	2	2	2	2	2	2	2	2	2	8		2	2	1	7.44	39	151	99	26.1	30	503	23	116			93	310	10	7.44	39	80	96	26	40	50	200	21	86
7	92	2	2	1.53	60.5	25.8448	2	1	2	1	1	2	2	2	2	2	2	2	2	2	1		2	1	2	7.23	37	68	92	15.6	35	194	29	113	116	75	91	260	15	7.41	27	65	95	16.9	40	60	163	34	106
7	60	1	1	1.7	68.3	23.6332	3	1	1	1	2	2	2	2	2	2	2	2	2	2	1	27	2	2	2	7.44	37	77	95	24.6	40	193	19	109			97	243	15	7.46	34	45	84	23.3	40	60	113	21	107
7	63	1	1				2	1	2	1	1	2	2	2	2	2	2	2	2	2	1	7	2	2	1	7.49	28	60	90	20.7	50	120	13	69	114	78	92	184	15	7.49	30	64	91	22.9	40	60	160	20	64
7	62	1	3	1.64	63.4	23.5723	2	2	2	1	1	2	2	2	2	2	2	2	2	2	1	13	2	2	2	7.3	55	78	94	26.7	40	195	52	108	115	61	91	228	13
7	28	1	1	1.72	64	21.6333	2	2	2	2	2	2	2	2	2	2	2	2	2	2	1	2	2	2	2	7.43	0.37	77	96	23.8	50	154	20	86	108	68	93	186	15	7.43	42	78	96	26.9	35	60	223	22	78
7	45	2	3	1.61	55.5	21.4112	2	1	1	2	2	2	1	2	2	2	2	2	2	1	5	31	2	2	2						50		36	130			91	182		7.49	27	73	95	20.4	50	60	146	34	118
7	69	1	1	1.65	45	16.5289	2	2	2	2	2	2	2	2	2	2	2	2	2	2	1	29	1	1	2	7.53	34	67	95	27.7	24	279	37	107	128	75	97	404	14	7.5	36	63	93	27.6	30	50	210	21	71
7	78	1	1	1.65	45.5	16.7126	2	2	2	2	2	2	2	2	2	2	2	2	2	1	1	19	2	2	2	7.5	46	57	90	36.1	80	71	23	104	128	55	80	100	15						70	60		23	102
7	70	1	1	1.7	65.8	22.7682	1	1	2	2	2	2	2	2	2	2	2	2	2	2	1	13	2	2	1	7.48	32	56	88	22.8	80	70	17	99	115	74	94	118	15	7.51	32	69	93	25.1	30	40	230	23	90
7	61	1	1	1.72	76.5	25.8586	2	2	2	2	1	2	2	2	2	2	2	2	2	1	5	10	2	2	2	7.46	28	72	93	19.5	36	200	26	76	107	79	94	261	15	7.49	29	62	92	21.9	60	60	103	19	103
7	32	1	5	1.71	78.7	26.9143	2	1	1	2	2	2	2	2	2	2	2	2	2	2	5	17	1	1	2	7.37	28	66	92	15.7	28	236	43	129	98	58	98	350	15	7.37	26	89	96	14.6	40	40	223	36	134
7	34	1	5		59.7		2	2	2	2	2	2	2	2	2	2	2	2	2	2	1	4	2								36		38	106	126	84	96	266.667	15	7.47	31	90	97	23.1	35	60	257.143	32	94
7	61	1	1	1.8	69	21.2963	1	2	2	2	2	2	2	2	2	1	2	2	2	1	1		2	1	2						36		26	137	116	72	92	255.556	15	7.52	24	59	89	19.4	30	60	196.667	25	140
7	52	1	2	1.54	91.3	38.4972	2	1	2	1	1	2	2	2	2	1	2	2	2	2	1	12	2	2	2	7.44	35	70	93	22.8	40	175	21	87	125	68	96	240	15						50	50		1	85
7	64	2	1	1.5	39.5	17.5556	2	2	1	2	1	2	2	1	2	2	2	2	2	2	1	26	2	2	2	7.46	34	103	97	23.1	25	412	14	68			100	400	11	7.43	36	136	98	23.8	30	60	453.333	17	68
7	37	1	1	1.56	62.6	25.7232	2	1	1	1	2	2	2	2	2	2	2	2	2	1	1	24	2	2	1	7.41	29	93	96	18.2	35	265.714	29	106			99	282.857	8	7.44	31	93	97	20.2	35	60	265.714	34	106
7	37	1	1	1.56	62.6	25.7232	2	1	1	1	2	2	2	2	2	2	2	2	2	1	1	24	2	2	2						40		19	52			100	250	10	7.49	44	189	99	32.5	50	60	378	26	54
7	81	2	1	1.47	60	27.7662	2	2	1	2	1	2	2	2	2	2	2	2	2	2	5	43	2	1	2	7.38	34	48	84	19.8	35	137.143	28	79			84	240	15						60	40		25	111
7	53	1	1	1.78	64.5	20.3573	2	2	2	2	1	2	2	2	2	1	2	2	2	2	8	6	1	1	2	7.41	20	385	99	12.4	80	481.25	13	100					15						50	60		28	102
7	69	2	2	1.56	70	28.764	2	2	2	2	2	2	2	2	2	2	2	2	2	2	1	10	2	1	2	7.48	41	67	93	29.6	50	134	20	83	107	91	93	186	15						40	40		23	71
7	65	1	5	1.67	79.1	28.3624	2	2	2	1	1	2	2	2	2	2	2	1	2	2	1	16	2	1	1	7.37	29	65	92	16.3	80	81.25	23	88	100	60	92	115	15
7	76	1	1	1.75	75.2	24.5551	2	1	2	2	1	2	2	2	2	2	2	2	1	2	1	10	2	2	2						32		30	100	118	65	93	290.625	15						30	50		25	96
7	67	1	2	1.73	64.9	21.6847	2	1	2	1	1	2	2	2	1	2	2	2	2	2	1	21	2	1	1						35		23	66	94	48	93	265.714	15	7.51	37	53	90	28.8	35	60	151.429	27	76
7	42	1	1	1.7	66	22.8374	2	2	2	1	2	2	2	2	2	2	2	2	2	2	1		2	2	2	7.54	31	46	83	26.1	28	164.286	19	87			95	339.286	15	7.52	31	105	98	25.3	50	30	210	25	101
7	69	1	1	1.76	61.5	19.8541	2	2	2	2	1	1	2	2	2	1	2	1	2	2	1	5	2	2	2	7.45	25	57	92	17	36	158.333	22	109	114	62	93	258.333	15						40	50
7	60	1	1		72.7	#DIV/0!	2	2	2	1	1	2	2	2	2	2	2	2	2	2	5	11	2	2	2						50		31	125	152	92	89	178							50	40		19	118
7	79	1	1	1.62	68.9	26.2536	2	1	1	1	1	2	1	2	2	1	2	1	2	2	5	35	1	2	1	7.38	31	72	93	17.7	40	180	26	105	10	53	89	222.5
7	69	2	2	1.56	70	28.764	2	2	2	2	2	2	2	2	2	2	2	2	2	2	1	9	2	1	2						35		36	108	116	72	89	254.286	15						40	60		34	122
7	70	2	1	1.59	75.4	29.8248	2	1	2	1	2	2	2	2	2	2	2	1	2	1	1	9	1	1	2						50		29	151	98	45	97	194	15	7.37	29	93	96	16.7	45	60	206.667	29	109
7	56	1	3	1.61	89	34.3351	3	2	2	1	1	2	2	2	1	2	2	2	2	2	7	3	2	2	2						40		24	100	97	72	100	250	15						35	60		24	84
7	64	2	5		64.1		2	2	2	1	1	2	2	2	2	2	2	1	2	2	1	9	2	2	2	7.35	28	57	90	15.1	80	71.25	24	104	108	75	88	110	15	7.38	26	56	89	15	70	60	80	24	96
7	74	1	1	1.61	69.4	26.7737	2	2	2	2	1	2	2	2	2	1	2	2	1	1	4	5	2	1	2	7.33	40	63	91	20.6	80	78.75	11	103	138	93	93	116.25		7.35	40	41	77	21.4	70	60	58.5714	13	97
7	78	1	1	1.61	60	23.1473	1	1	2	2	1	2	2	2	2	2	2	2	2	2	5	29	1	2	2	7.22	32	80	94	12.9	50	160	25	95	120	56	93	186	14
7	69	2	3	1.55	80	33.2986	2	2	2	1	1	2	2	2	2	2	2	1	2	2	1	19	2	2	2	7.41	31	67	93	19.3	80	83.75	21	64	104	61	95	118.75	15	7.38	36	66	92	21.2	60	50	110	19	68
7	69	1	3	1.6	56.6	22.1094	2	2	2	1	1	2	2	2	2	1	2	2	2	2	1	24	2	1	1	7.41	33	127	98	20	28	453.571	25	89			98	350		7.47	29	87	96	21	35	60	248.571	24	90
7	59	2	3	1.55	61.5	25.5983	2	1	2	2	2	2	2	2	2	2	2	2	2	1	5	9	2	2	2	7.46	35	42	79	24.4	21	200	30	134	175	110	77	366.667	15						50	50		22	106
7	58	1	1	1.7	63.5	21.9723	2	2	2	2	1	2	2	2	2	2	2	2	2	2	5	33	2	1	2	7.49	27	74	94	20	36	206	26	81	106	57	97	269	15						40	60		22	94
7	78	1	1	1.65	45.5	16.7126	2	2	2	2	2	2	2	2	2	2	2	2	2	2	1	9	2	2	2	7.44	41	96	97	27.7	80	120	20	91	109	63	98	123	15						50	60		28	88
7	80	1	2	1.65	50	18.3655	2	1	2	1	2	2	2	2	2	2	2	2	2	2	1	43	2	2	2	7.49	35	130	98	26.5	28	464	15	103			100	357	15						25	60		18	84
7	67	1	1	1.7	49	16.955	3	1	2	2	2	2	2	2	2	2	2	2	2	2	1		2	2	2	7.39	27	58	87	16.1	50	116	26	114			89	178	15						50	60		27	112
1	57	2	1	1.57	63	25.5588	2	2	1	2	2	2	2	2	2	2	2	2	2	2	1	20	1	2	2	7.33	29	121	91	15	100	121	34	114	105	59	100	91	15	7.29	23	78	94	11	70	60	111.43	26	118
1	64	1	1	1.67	63	22.5896	2	2	1	2	2	2	2	2	2	2	2	2	2	1	1	18	2	2	2	7.42	33	108	98	21	80	135	33	106	187	75	98	123	15
1	75	2	1	1.5	43	19.1111	2	2	1	2	1	2	2	2	2	2	2	2	2	2	1	18	1	2	2	7.44	31	73	95	21	100	73	20	120	119	45	94	95	15	7.43	31	80	96	20	80	60	100	28	100
1	70	2	1	1.64	50	18.5901	2	2	1	2	1	2	2	2	2	2	2	2	2	1	1	19	1	2	1	7.44	30	68	94	20	50	136	20	117	173	73	95	188	15	7.43	31	123	99	20	70	50	175.71	26	107
6	17	1	2	1.46	70	32.8392	2	3	1	2	2	2	1	2	2	2	2	2	2	2	4	19	1	2	2	7.45	46	70	94	32	50	140	27	136	110	44	92	184	13
6	57	2	1	1.57	63	25.5588	2	2	1	2	2	2	2	2	2	2	2	2	2	2	1	24	1	2	2	7.33	29	121	98	15	100	121	20	145	79	36	91	91	15	7.29	29	98	96	14	70	70	140	25	120
6	63	1	2	1.69	65	22.7583	2	2	1	1	1	2	2	2	2	1	2	2	2	1	4	13	2	2	2	7.42	32	73	95	20	40	182	28	92	160	70	97	242	15	7.41	30	83	96	18	98	60	84	22	90
6	66	1	1	1.63	60	22.5827	2	2	1	2	1	2	2	2	2	2	2	2	2	2	4	20	1	2	2	7.52	28	62	94	23	35	177	40	96	139	71	97	277	15	7.51	30	67	95	24	45	50	167	25	95
6	53	2	1	1.6	55	21.4844	2	2	1	1	1	2	2	2	2	2	2	2	2	2	4	10	1	2	2	7.27	52	86	95	23	32	268	42	127	133	76	96	300	15	7.33	45	76	94	23	35	50	217	32	129
6	74	1	3	1.5	48	21.3333	2	3	1	1	1	2	2	2	2	2	2	2	1	2	4	22	1	2	2	7.33	40	47	80	21	50	94	12	78	99	52	90	180	15	7.38	40	77	95	24	50	50	154	13	79
6	80	2	1	1.58	51	20.4294	2	2	1	2	1	2	2	2	2	1	2	2	2	2	4	17	2	2	2	7.36	45	74	95	25	100	74	24	57	100	75	95	95	14						70	60		19	52
3	63	1	1	1.66	62	22.4996	2	1	1	2	1	2	2	2	2	2	2	2	2	1	4	17	2	2	2	7.43	31	109	98	20	80	136	23	90	100	64	94	117	9	7.44	28	111	98	19	60	60	185	24	107
3	57	2	1	1.77	68	21.7051	2	1	1	2	1	2	2	2	2	2	2	2	1	2	4	13	2	1	2	7.44	41	74	96	27	26	284	24	109	169	103	93	257	9						35	60		18	106
6	82	2	1	1.5	29	12.8889	1	3	1	2	2	1	2	2	2	1	2	2	2	2	4	14	1	2	2	7.36	49	79	95	27	32	246	20	113	100	75	100	312	15
6	78	1	1	1.7	56	19.3772	3	1	1	2	2	2	2	2	2	2	2	2	2	1	4	20	1	2	2	7.24	64	66	88	37	36	183	18	94	131	71	89	247	15						50	50		25	79
[truncated: 30 more columns]
